# Supplementary material for: Genome-Wide Detection of Fitness Genes in Uropathogenic Escherichia coli during Systemic Infection
Source: PLoS Pathog. 2013 Dec 5;9(12):e1003788. doi: 10.1371/journal.ppat.1003788 (PMC3855560; doi:10.1371/journal.ppat.1003788)
Supplement: Table S1 — Oligonucleotide primers used in this study. (XLSX) [file ppat.1003788.s003.xlsx]

## Sheet: Primers Used in this Study
aP1 and P2 correspond to primers used for generating mutants using lambda red recombination; F and R indicates forward and reverse primers used in qPCR, RT-PCR and cloning.
Sequence (5'-3')	Purposea
AATGATACGGCGACCACCGAGATCTACAAGGCATGCAAGCTTCAGGGTTGAGATGTGTATAAG	Tn-specific primer
CAAGCAGAAGACGGCATACGAGATCGTGATGTGACTGGAGTTCAGACGTGTGCTCTTCCGATCT	Truseq adapter primer
GCATGCAAGCTTCAGGGTTGAGATGTGTATAAG	Sequencing primer
CCTGGCTGGTGAAGTGTACGCTCATCCTGTGGCTTGTGTAGGCTGGAGCTGCTTC	pgaABCD P1
TCTTCTTCTCATCATCAACAATTCACGTGTCTCTTATGGGAATTAGCCATGGTCC	pgaABCD P2
AACGCATATTCTTCTGGCTGGCATTCCAGCAGTCTATCTGGTGTAGGCTGGAGCTGCTTC	pic P1
GCTGACTTCTCAAACTCCAGACCAAAGCGCATATTGTCCTATGGGAATTAGCCATGGTCC	pic P2
GTTATATTACTAACACAGTAAAGGTTGTCTCTGAACTAGCGTGTAGGCTGGAGCTGCTTC	tsh P1
TGCAGAGCGTTCAACTTCCAGCCCCAGACGCGTATTGTCGATGGGAATTAGCCATGGTCC	tsh P2
CTCTGTTTCTTACTGACGTTAGTGGCAACTCTGTTGCTCCGTGTAGGCTGGAGCTGCTTC	pqqL P1
TCAACAATTGCTCCTGCTCAGTCCATGCTGCAGGATCGTCATGGGAATTAGCCATGGTCC	pqqL P2
ATTCCTGGCGTCATTTTATGTGGCGCTGATGTGGCGCAGGGTGTAGGCTGGAGCTGCTTC	yddB P1
TTTCATGCTGACATCAAGCCAGAAAGTACGGCCACTGGCGATGGGAATTAGCCATGGTCC	yddB P2
GCAAACCAAAAACCAACTGAAAGCGTCAGTTTGAACGCTTTTAAACAACCGTGTAGGCTGGAGCTGCTTC	tppB P1
CTTTCGCCGCTTTGTCTGCAGCGTCATCCTGCGTCATGCGGTGCAGTTTCATGGGAATTAGCCATGGTCC	tppB P2
GTATTATCGTCTCTTTTGGTGATTGCTGGACTTGTGAGTGGTCAGGCAATGTGTAGGCTGGAGCTGCTTC	sapR P1
CTAACGGTCCTTACGCCACGCATCCGCCGTCAATGCTTCGCCAAAATGACATGGGAATTAGCCATGGTCC	sapR P2
TTATTTGCATGCATATAACCTTTGCAATAAGTGTTGTGTAGGCTGGAGCTGCTTC	c2395-5 P1
TAACAAAAGAAAAAGCAAGAAAGGTTTCTCACTACATGGGAATTAGCCATGGTCC	c2394-5 P2
TACCGATGATGATAGTTGCAGAATGC	pgaA R, pSS1
AGTGTATTATCGGCGCAGAGCCCGG	pgaD F, pSS1
TTCAGGTTGGCGAGTATTCC	pgaC F, RT-PCR
AACCGGGAACCAAATAATCC	pgaC R, RT-PCR
TGCGGATCTCTTTTACAGCC	pgaA F, qPCR
GTATCATTCGGGATGCTCGTAG	pgaA R, qPCR
AAAGAACAGAATTCAGGATAATCC	c2394 R, pGEN-pilVS
GTTTACGATGACAATCCATATATCC	c2395 F, pGEN-pilVS
ACAAGAGGCAATCCGCTTACTGC	yddA F, RT-PCR
TTCACTGGTGTAATGCGTGTTGC	yddB R, RT-PCR
AACCGCTGTTGATACAACGAATACC	yddB F, RT-PCR
CCTGATCCTTTGGTTGAGCATGC	pqqL R, RT-PCR
CCTTAATCGCTGGTTTGCAG	yddA F, qPCR
TGTCTTCAGCGATACGTTGG	yddA R, qPCR
TACGGGTACAGGGACAGGAG	yddB F, qPCR
CATTTTATGTGGCGCTGATG	yddB R, qPCR
TTTTGGTCGCGATGTTAATG	pqqL F, qPCR
ATTGCCATCACTTGTTGCAG	pqqL R, qPCR
ACGAAGTTGGTGTTGACGTTGTCG	gapA F, qPCR
ATAACCACTTTCTTCGCACCAGCG	gapA R, qPCR
