# Supplementary material for: Genome-Wide Detection of Fitness Genes in Uropathogenic Escherichia coli during Systemic Infection
Source: PLoS Pathog. 2013 Dec 5;9(12):e1003788. doi: 10.1371/journal.ppat.1003788 (PMC3855560; doi:10.1371/journal.ppat.1003788)
Supplement: Table S2 — List of candidate bacteremia fitness genes in uropathogenic E. coli . (XLSX) [file ppat.1003788.s004.xlsx]

## Sheet: Candidate Fitness Genes
Candidate Fitness Genes Identified in Primary Screen for E. coli CFT073 Fitness Factors During Bacteremia
Gene/CDS	Annotation
c1220	3-deoxy-D-arabino-heptulosonic acid-7-phosphate synthase
nrdB	Ribonucleotide reductase
yeiA	Dihydropyrimidine dehydrogenase
IGR	Between hypothetical proteins encoded by c1270 and c1271
ybcM	Putative transcriptional regulator
c2492	Putative carbohydrate/ribose kinase
c1891	Hypothetical protein
c2392	Putative p4-like integrase
yegW	GntR-type regulator
ydhK	Predicted membrane protein (fusaric acid resistance?)
ydcL	Lipoprotein precursor
rnb	Exoribonuclease II (mRNA degradation)
cfa	Cyclopropane fatty acyl phospholipid synthase
ycgF	EAL domain protein
fadD	Long chain fatty acid-CoA ligase
c2608	Hypothetical protein (membrane protein)
cobS	Cobalamine synthase
c2511	Transposase insertion sequence protein
ydcP	Protease
pgaB	Periplasmic deacetylase
yegR	Hypothetical protein
ydcP	Protease
ydhK	Predicted membrane protein (fusaric acid resistance?)
ptrB	Protease II
yddB	Outer membrane protein (tonB dependent receptor?)
fumA	Fumarate hydratase class I, aerobic
iscR	Transcriptional regulator of the iscRSUA operon
rstB	Sensor protein, RstAB two-component system
yddB	Outer membrane protein (tonB dependent receptor?)
trxB	Thioredoxin reductase
c2512	Transposase insertion sequence protein
ynbD	Inner membrnae phosphatase
yegN	Multidrug efflux system subunit MdtB
ychK	Ortholog of RssA, a putative phospholipases
ycjU	Putative beta-phosphoglucomutase
wcaL	Colanic acid biosynthesis glycosyl transferase
c2511	Transposase insertion sequence protein
cobW	Cobalamin synthesis protein
guaB	Inosine 5'-monophosphate dehydrogenase
ycjU	Putative beta-phosphoglucomutase
c2511	Transposase insertion sequence protein
sapA	Peptide transport periplasmic protein
IGR	Between tRNA ValX and ValY
ydgI	Putative arginine/ornithine antiporter
ynfC	Hypothetical protein
c2393	Hypothetical protein
yeeO	Putative efflux protein of MatE family
ychK	Ortholog of RssA, a putative phospholipases
narX	Nitrate/nitrite sensor protein
c1689	Putative 3-oxoacyl-(acyl carrier protein) synthase III
ihfB	Integration host factor B
IGR	Between c4916 and yecM (c2290)
moaE	Molybdopterin synthase large subunit
c1764	The (Largely Gram-negative Bacterial) Hydrophobe/Amphiphile Efflux-1 (HAE1) Family; acriflavine resistance
c2512	Transposase/IS protein
yegN	Multidrug efflux system subunit MdtB
yfbH	Ortholog of PmrJ polymixin resistance proteins, also has polysaccharide deacetylase function
yegN	Multidrug efflux system subunit MdtB
ydaO	Catalyzes the thiolation of cytosine 32 in specific tRNAs
ydeO	Transcriptional regulator affecting response to acid stress AraC family
rnb	Exoribonuclease II,involved in mRNA degradation. Hydrolyzes single-stranded polyribonucleotides processively in the 3' to 5' direction
yfhO	Selenocysteine lyase/Cysteine desulfurase catalyzes the removal of elemental sulfur from cysteine to produce alanine; involved in NAD biosynthesis
ydiP	Putative transcriptional regulator affecting arbinose operon control
ydbC	Putative oxidoreductase
c2400	Hypothetical protein
yebT	Paraquat inducible protein B?
ydiR	Electron transfer flavoprotein subunit
hisB	Imidazole glycerol phosphate dehydratase
sitC	Permease involved in the uptake of iron and manganese
pqqL	Zinc protease
ycgK	Bacterial pre-peptidase C-terminal domain protein
yfhM	Lipoprotein, surface exposed related to alpha 2 microglobulins may have proteinase inhibitory activity
acnA	Aconitase
ynfC	Hypothetical protein
IGR	Between oppB and oppC-oligopeptide uptake system
hipB	Transcriptional regulator involved in regulation of xenobiotic stress
gloA	Glyoxalase I Ni-dependent; catalyzes the formation of S-lactoylglutathione from methylglyoxal and glutathione
tyrR	Regulator of aromatic amino acid biosynthesis and transport
ccmF	Cytochrome c assembly
cls	Cardiolipin synthetase
baeR	Two component system BaeRS regulates RNA synthesis, flagella, chemotaxis and transport
c2422	Putative inner membrane ABC-transporter
tRNA-Val	5' of valY (c5557) tRNA-Val
IGR	Between yoaG (c2202) and yeaR (c2204)
rnfD	Electron transport complex protein
ydfL	Oxidoreductase
yejF	ABC transporter ATP-binding protein
c2455	Putative peptide synthetase
pqqL	Zinc protease
IGR	Between ydiM and ydiN
c2437	Hypothetical protein
wcaM	Colanic acid biosynthesis protein
sufD	Cysteine desulfurase activator complex subunit
mdoD	Glucan biosynthesis protein D
flgA	Flagellar basal body P-ring biosynthesis protein
c1205	Hypothetical protein
IGR	Between c2392 P4 family integrase and c2391
c2469	Putative polyketide synthase
IGR	Between c2911 and c2910
ydcV	ABC transporter permease
c1934	Outer membrane usher protein FimD precursor
ydhK	Hypothetical protein
ydbA_1	Possible pseudogene
sapC	Peptide transport system permease protein
c2453	Putative polyketide synthase
c1219	Putative transposase
c1271	Hypothetical protein
nuoM	NADH dehydrogenase subunit M
mdoD	Glucan biosynthesis protein D
c2461	Hypothetical protein
c1765	Putative outer membrane channel protein
ynfE	Putative dimethyl sulfoxide reductase chain YnfE precursor
c2203	Hypothetical protein
IGR	Between yniC (c2126) and ydjM (c2127)
c1934	Outer membrane usher protein FimD precursor
mppA	Periplasmic murein peptide-binding protein precursor
rnfD	Electron transport complex protein RnfD
ynfF	Dimethyl sulfoxide reductase chain YnfF precursor
yciR	RNase II stability modulator
ydhV	Putative oxidoreductase
rnfC	Electron transport complex protein RnfC
rnb	Exoribonuclease II, Involved in mRNA degradation. Hydrolyzes single-stranded polyribonucleotides processively in the 3' to 5' direction
mviN	Virulence factor mviN-like protein
ynfE	Putative dimethyl sulfoxide reductase chain YnfE precursor
pyrC	Dihydroorotase, catalyzes the formation of N-carbamoyl-L-aspartate from (S)-dihydroorotate in pyrimidine biosynthesis
ynfF	Dimethyl sulfoxide reductase chain YnfF precursor
c2608	Hypothetical protein
ycdT	Hypothetical protein
lolD	Lipoprotein transporter ATP-binding subunit
pqiA	Paraquat-inducible protein A
clpP	ATP-dependent Clp protease proteolytic subunit, hydrolyzes proteins to small peptides
ynfF	Dimethyl sulfoxide reductase chain YnfF precursor
ppsA	Phosphoenolpyruvate synthase, catalyzes the formation of phosphoenolpyruvate from pyruvate
ydiN	Putative transport protein
ydhS	Hypothetical protein
pgaA	Outer membrane protein
minD	Cell division inhibitor
c1714	Hypothetical protein
c1447	Putative capsid protein of prophage
c2432	Putative thioesterase
ydbA_2	Possible pseudogene
IGR	Between c1175 and c1176
c1804	Hypothetical protein
sitC	Permease involved in the uptake of iron and manganese
wcaL	Colanic acid biosynthesis glycosyl transferase
c0323	Putative exopolygalacturonate lyase
c2895	YapH-like protein
fumA	Fumarate hydratase class I, aerobic
hisF	Imidazole glycerol phosphate synthase subunit
nemA	N-ethylmaleimide reductase
c1590	Putative tail component of prophage
yegN	Multidrug efflux system subunit MdtB
yfbK	Uncharacterized protein containing a von Willebrand factor type A (vWA) domain
ydhK	Fusaric acid resistance protein?
yaoD	Hypothetical protein
prc	Carboxy-terminal protease
c2019	Na(+)-translocating NADH-quinone reductase subunit E
c0640	5' of ppiB peptidyl-prolyl cis-trans isomerase B (rotamase B)
dacD	D-alanyl-D-alanine carboxypeptidase
hrpA	ATP-dependent RNA helicase
c1197	Hypothetical protein
yebW	Hypothetical protein
ydcJ	Hypothetical protein
dadA	D-amino acid dehydrogenase small subunit
yddE	Hypothetical protein
yacF	Hypothetical protein
yddE	Hypothetical protein
fdnG	Formate dehydrogenase, nitrate-inducible, major subunit
fliF	Flagellar MS-ring protein
IGR	Between accD (c2861) and dedA (c2862)
ydfH	Putative transcriptional regulator
IGR	Between ycbP (c1080) and pyrD (c1081) dihydroorotate dehydrogenase 2
nusB	Transcription antitermination protein
IGR	Between cmk (c1048) and rpsA (c1049)
kdpB	Potassium-transporting ATPase subunit B
ydcI	Putative transcriptional regulator
ynbB	Hypothetical protein
c3203	Hypothetical protein
c1765	Putative outer membrane channel protein
rspA	Starvation sensing protein
ydiD	Short chain acyl-CoA synthetase
yddG	Hypothetical protein
c2398	Hypothetical protein
c2400	Hypothetical protein
c2561	Hypothetical protein
sufC	Cysteine desulfurase ATPase component
c1958	Hypothetical protein
yobB	Hypothetical protein
c1166	Hypothetical protein
c1495	Hypothetical protein
ydgA	Hypothetical protein
ydiU	Hypothetical protein
cfa	Cyclopropane fatty acyl phospholipid synthase
c1259	Hypothetical protein
celA	6-phospho-beta-glucosidase
yddB	Putative outer membrane receptor
IGR	Between thiK (c1379) and nagZ (c1380)
ynfC	Hypothetical protein
IGR	Between tehB (c1854)and ydcL (c1855)
yfaL	Putative adhesin
IGR	Between yaeM (c0210) and yaeS (c0211)
IGR	Between sufA (c2079) and ydiH (c2080)
yecO	Hypothetical protein
yciM	Tetratricopeptide repeat protein
hisP	Histidine/lysine/arginine/ornithine transporter subunit
ompG	Outer membrane protein G precursor
c2561	Hypothetical protein
grxB	Glutaredoxin 2
trpD	Bifunctional glutamine amidotransferase/anthranilate phosphoribosyltransferase
rnt	Ribonuclease T
yciR	RNase II stability modulator
ppsA	Phosphoenolpyruvate synthase
rlmL	23S rRNA m(2)G2445 methyltransferase
yddB	Putative outer membrane receptor
tyrR	DNA-binding transcriptional regulator TyrR
c1914	Biofilm-dependent modulation protein
tppB	Putative tripeptide transporter permease
IGR	Between ynbD (c1837) and c1838
focD	F1C fimbrial usher
oppD	Oligopeptide transporter ATP-binding component
ycjT	Hypothetical protein
ydiN	Hypothetical protein
ynbB	Hypothetical protein
ynfD	Hypothetical protein
xasA	Amino acid antiporter
topB	DNA topoisomerase III
c2586	Tyrosine kinase
arnT	4-amino-4-deoxy-L-arabinose transferase
c1892	Hypothetical protein
uvrC	Excinuclease ABC subunit C
yejA	Hypothetical protein
IGR	Between c2170 and ansA (c2171)
c2400	Hypothetical protein
IGR	Between c1611 and c1612
yeaR	Hypothetical protein
fadD	Long-chain-fatty-acid-CoA ligase
yegO	Multidrug efflux system subunit MdtC
ydcJ	Hypothetical protein
gapA	Glyceraldehyde-3-phosphate dehydrogenase
yebQ	Hypothetical protein
cheZ	Chemotaxis regulator
c1833	Hypothetical protein
topB	DNA topoisomerase III
hipA	HipA toxin of the toxin-antitoxin module
ybfM	Hypothetical protein
c1548	Putative regulatory protein CII of bacteriophage
hrpA	ATP-dependent RNA helicase
gmd	GDP-mannose 4,6-dehydratase
c1694	Hypothetical protein
speF	Ornithine decarboxylase
c1980	Hypothetical protein
IGR	Between c2413 and c2414
pyrC	Dihydroorotase
tus	DNA replication terminus site-binding protein
oppB	Oligopeptide transporter permease
IGR	Between ftsK (c1027) and lolA (c1028)
ydeF	Putative MFS-type transporter
c2455	Putative peptide synthetase
c1608	Hypothetical protein
c2555	UDP-glucose 6-dehydrogenase
ydeD	O-acetylserine/cysteine export protein
yebG	DNA damage-inducible protein
sapF	Peptide transport system ATP-binding protein
IGR	Between celA (c1955) and c1956
aceE	Pyruvate dehydrogenase subunit E1
prc	Carboxy-terminal protease
ynbB	Hypothetical protein
yecM	Hypothetical protein
c2492	Putative carbohydrate kinase
yehM	Hypothetical protein
narX	Nitrate/nitrite sensor protein
ydhU	Hypothetical protein
cysW	Sulfate/thiosulfate transporter permease subunit
sfcA	sfcA (c1912) malate dehydrogenase
ompC	Outer membrane porin protein C
yciR	RNase II stability modulator
narY	Respiratory nitrate reductase 2 beta chain
ydgE	Putative RNA 2'-O-ribose methyltransferase
IGR	Between celA (c1955) and c1956
wcaM	Colanic acid biosynthesis protein
c1934	Outer membrane usher protein FimD precursor
fliF	Flagellar basal-body M-ring protein/flagellar hook-basal body protein
topB	DNA topoisomerase III
ycgF	EAL domain protein
yliE	Hypothetical protein
yedP	Mannosyl-3-phosphoglycerate phosphatase
c2021	Electron transport complex protein
c3029	RatA-like protein
iroB	Glucosyltransferase
ynfM	Putative transport protein
pqqL	Zinc protease
lpdA	Dihydrolipoamide dehydrogenase
araG	L-arabinose transporter ATP-binding protein
c1611	Hypothetical protein
ugd	UDP-glucose 6-dehydrogenase
IGR	Between nagC and nagD
c2410	Hypothetical protein
IGR	Between nuoL and nuoM
astD	Succinylglutamic semialdehyde dehydrogenase
ydaL	Hypothetical protein
yciS	Hypothetical protein
c2394	PilV-like protein
ydiO	Putative acyl-CoA dehydrogenase
yfcU	Hypothetical protein
c2511	Transposase/IS protein
focH	F1C putative fimbrial adhesin precursor
tppB	Putative tripeptide transporter permease
ydjI	Hypothetical protein
tyrR	DNA-binding transcriptional regulator
ydhK	Hypothetical protein
IGR	Between ydeM and yddA
c1214	Cea protein
fhuE	Ferric-rhodotorulic acid outer membrane transporter
ypdB	Hypothetical protein
IGR	Between trpB and trpA tryptophan synthase subunits
IGR	Between yedF and yedP
katE	Hydroperoxidase II
ymfL	Hypothetical protein
ydeN	Putative sulfatase
IGR	Between yeiU and spr
ynbC	Hypothetical protein
c0348	Hypothetical protein
msbA	Lipid transporter ATP-binding/permease protein
rimL	Ribosomal-protein-L7/L12-serine acetyltransferase
fabH	3-oxoacyl-(acyl carrier protein) synthase III
phoQ	Sensor protein PhoQ
ydgA	Hypothetical protein
hrpA	ATP-dependent RNA helicase
IGR	Between ubiH and visC
narW	Respiratory nitrate reductase
oppD	Oligopeptide transporter ATP-binding component
fliG	Flagellar motor switch protein G
IGR	Between c1260 and c1261
c2429	Hypothetical protein
IGR	Between ydeO and ydeN
torA	Trimethylamine-N-oxide reductase 1 precursor
ydhU	Hypothetical protein
c1400	Prophage lambda integrase
c1990	Putative protease precursor
IGR	Between c1375 and fhuE
fabG	3-ketoacyl-(acyl-carrier-protein) reductase
yehT	Putative two-component response-regulatory protein
yfbR	Hypothetical protein
cls	Cardiolipin synthetase
acnA	Aconitate hydratase
ydhV	Putative oxidoreductase
topB	DNA topoisomerase III
cheZ	Chemotaxis regulator
rnb	Exoribonuclease II
ydiU	Hypothetical protein
c1824	Hypothetical protein
ydhS	Hypothetical protein
flgK	flagellar hook-associated protein FlgK (c1351)
c1591	Hypothetical protein
yojN	Phosphotransfer intermediate protein in two-component regulatory system with RcsBC
yehL	Hypothetical protein
pqqL	Zinc protease
yfbG	Bifunctional UDP-glucuronic acid decarboxylase/UDP-4-amino-4-deoxy-L-arabinose formyltransferase
ydbK	Pyruvate-flavodoxin oxidoreductase
IGR	Between yliE and yliD
c2021	Electron transport complex protein
ydiN	Putative transport protein
IGR	Between yeaQ and yeaP
ntpA	dATP pyrophosphohydrolase
c2460	Putative polyketide synthase
sapC	Peptide transport system permease protein
IGR	Between yecD and aspS aspartyl-tRNA synthetase
IGR	Between ydeN and ydeO
ydcJ	Hypothetical protein
ycdB	Hypothetical protein
speG	Spermidine N(1)-acetyltransferase
menE	O-succinylbenzoic acid-CoA ligase

## Sheet: All Insertion Sites
Primary Screen for E. coli CFT073 Fitness Factors During Bacteremia
Genomic Location	Annotation	Intergenic Region	Normalized Input	Normalized Output	Fitness Factor
89		Yes	1580.5	806.657	1.95932
1045	Aspartokinase I		3626.55	1044.08	3.47344
2066	Aspartokinase I		1327.96	609.048	2.18039
2245	Aspartokinase I		1413.86	516.142	2.73928
2593	Aspartokinase I		1504.91	771.264	1.95122
3406	Aspartokinase I		1285.01	558.908	2.29915
4339	Homoserine kinase		1494.6	678.358	2.20326
4374	Homoserine kinase		1357.17	657.713	2.06346
4901	Threonine synthase		1010.14	311.16	3.24638
5447	Threonine synthase		1281.58	458.629	2.79436
5747		Yes	1654.37	741.77	2.2303
5998	Hypothetical protein yaaX precursor		1941.26	710.802	2.73109
6362	Protein yaaA		1583.93	693.105	2.28527
7634	Putative transporter yaaJ		1175.06	477.8	2.45932
8199	Putative transporter yaaJ		1130.4	460.104	2.45683
8267	Putative transporter yaaJ		1087.45	427.661	2.54279
10367	Molybdopterin biosynthesis mog protein		1779.78	738.821	2.40894
10975	Hypothetical protein yaaH		1492.88	746.194	2.00066
11171	Hypothetical protein yaaH		1257.53	545.636	2.3047
11838	Hypothetical protein yaaW		2003.11	1072.1	1.86839
12192		Yes	2360.44	1412.76	1.6708
17117	Putative conserved protein		1585.65	676.884	2.34257
17299	Putative conserved protein		1833.03	929.056	1.97301
17700	Putative conserved protein		3044.17	1927.42	1.5794
19260		Yes	5390.87	3997.89	1.34843
20059	Hypothetical protein		1898.31	911.36	2.08295
21392	Na(+)/H(+) antiporter 1		1472.27	699.004	2.10624
22021		Yes	1953.29	569.231	3.43145
22254	Transcriptional activator protein nhaR		1243.78	446.832	2.78356
22947	Transcriptional activator protein nhaR		1506.63	578.079	2.60626
23597	Hypothetical protein yaaY		886.452	163.691	5.41541
28405	FKBP-type 16 kDa peptidyl-prolyl cis-trans isomerase		707.788	129.773	5.45405
29662	Escherichia coli K-12 B0030 pseudogene /pseudo		1128.68	402.591	2.80354
30168	Escherichia coli K-12 B0030 pseudogene /pseudo		1707.62	777.163	2.19725
30864		Yes	1875.98	884.815	2.12019
32780	Carbamoyl-phosphate synthase small chain		876.145	185.811	4.71524
33552	Carbamoyl-phosphate synthase large chain		1223.17	575.13	2.12677
33904	Carbamoyl-phosphate synthase large chain		1130.4	448.306	2.52149
35799		Yes	700.916	144.52	4.84996
36733		Yes	2092.44	1221.05	1.71365
36905	Transcriptional activatory protein caiF		2080.41	1114.87	1.86606
38016		Yes	1152.73	399.642	2.88441
38592	Carnitinyl-CoA dehydratase		1700.75	825.828	2.05945
38790	Carnitinyl-CoA dehydratase		1640.62	850.897	1.92811
38993	Probable crotonobetaine/carnitine-CoA ligase		1659.52	709.327	2.33957
39199	Probable crotonobetaine/carnitine-CoA ligase		1573.62	765.365	2.05604
39282	Probable crotonobetaine/carnitine-CoA ligase		1723.08	843.524	2.04272
39706	Probable crotonobetaine/carnitine-CoA ligase		1333.11	452.73	2.94461
39876	Probable crotonobetaine/carnitine-CoA ligase		1235.19	474.851	2.60122
40487	Probable crotonobetaine/carnitine-CoA ligase		1583.93	662.137	2.39215
40647	Crotonobetainyl-CoA:carnitine CoA-transferase		1991.08	1134.04	1.75575
41182	Crotonobetainyl-CoA:carnitine CoA-transferase		1741.98	911.36	1.91141
41342	Crotonobetainyl-CoA:carnitine CoA-transferase		1448.22	645.915	2.24211
41834		yes	1683.57	868.594	1.93827
42602	Crotonobetainyl-CoA dehydrogenase		1089.17	283.141	3.84674
42788		yes	1132.12	429.135	2.63813
43566	Probable carnitine transporter		1487.73	675.409	2.20271
43884	Probable carnitine transporter		1425.88	616.421	2.31316
44436	Probable carnitine transporter		3080.25	1743.09	1.76712
45122	FixA protein		3217.68	1690	1.90396
46086	Escherichia coli K-12 B0042 pseudogene /pseudo		1963.6	1005.74	1.95239
47990	FixC protein		1132.12	442.408	2.55899
48339	Ferredoxin-like protein		1358.88	560.383	2.42492
50370	Putative NAD(P)H oxidoreductase yabF		1044.5	402.591	2.59445
50666	Glutathione-regulated potassium-efflux system protein		1003.27	302.312	3.31866
51558	Glutathione-regulated potassium-efflux system protein		1889.72	1055.88	1.78972
52188	Glutathione-regulated potassium-efflux system protein		1300.47	446.832	2.91043
53225	Putative antitoxin of gyrase inhibiting toxin-antitoxin		1151.01	411.439	2.79753
53240	Putative antitoxin of gyrase inhibiting toxin-antitoxin		1161.32	411.439	2.82258
54608	Hypothetical protein		1470.55	749.144	1.96297
55816	4-hydroxythreonine-4-phosphate dehydrogenase		1187.09	466.003	2.54739
55905	4-hydroxythreonine-4-phosphate dehydrogenase		1197.4	539.737	2.21848
56441	4-hydroxythreonine-4-phosphate dehydrogenase		1123.53	384.895	2.91905
57913		yes	960.323	162.216	5.92002
60536	DnaJ-like protein djlA		1339.99	570.706	2.34795
62435	RNA polymerase associated protein		1630.32	799.283	2.03972
62698	RNA polymerase associated protein		1570.19	757.992	2.07151
63119	RNA polymerase associated protein		1281.58	485.174	2.64148
63746	RNA polymerase associated protein		1398.4	581.029	2.40676
64612	RNA polymerase associated protein		1776.34	995.417	1.78452
65050	RNA polymerase associated protein		1168.19	399.642	2.9231
65149		yes	1154.45	383.42	3.01093
65296	DNA polymerase II		1422.45	663.611	2.14349
66233	DNA polymerase II		1733.39	887.765	1.95254
67082	DNA polymerase II		1779.78	598.725	2.97261
67237	DNA polymerase II		2259.08	1331.65	1.69646
67475	DNA polymerase II		1549.57	765.365	2.02462
68302		yes	1053.09	376.046	2.80043
68416	L-ribulose-5-phosphate 4-epimerase		1343.42	523.516	2.56615
69048	L-ribulose-5-phosphate 4-epimerase		1774.62	707.852	2.50705
69128		yes	1683.57	576.605	2.9198
70335	L-arabinose isomerase		1422.45	634.118	2.24319
70565	L-arabinose isomerase		1120.09	417.338	2.68389
70920	L-ribulokinase		1415.58	679.833	2.08224
71237	L-ribulokinase		1489.45	429.135	3.47081
71718	L-ribulokinase		1254.09	505.819	2.47932
72562	L-ribulokinase		1035.91	293.464	3.52995
72639		yes	1044.5	305.261	3.42167
72932	Arabinose operon Regulatory protein		1053.09	333.28	3.15978
73006	Arabinose operon Regulatory protein		889.888	238.9	3.72494
73634	Arabinose operon Regulatory protein		4274.21	1831.57	2.33364
75334	Hypothetical protein		3676.37	1548.43	2.37426
75648		yes	3047.61	1956.92	1.55735
76171	Hypothetical protein yabI		1595.96	727.023	2.1952
76703	Thiamine transport ATP-binding protein thiQ		1240.35	592.826	2.09226
78011	Thiamine transport system permease protein thiP		1187.09	437.984	2.71035
78076	Thiamine transport system permease protein thiP		994.682	311.16	3.19669
78762	Thiamine transport system permease protein thiP		884.734	275.767	3.20826
79179	Thiamine-binding periplasmic protein precursor		1154.45	384.895	2.99939
79942		yes	1539.27	650.339	2.36687
80061	Hypothetical protein yabN		1547.86	777.163	1.99168
80589	Hypothetical protein yabN		1144.14	420.287	2.72229
80811	Hypothetical protein yabN		1123.53	364.249	3.0845
81789		yes	2113.06	864.17	2.44519
82793	3-isopropylmalate dehydratase small subunit		1443.06	694.58	2.0776
83006	3-isopropylmalate dehydratase small subunit		1563.32	678.358	2.30456
83082	3-isopropylmalate dehydratase small subunit		1386.37	626.744	2.21202
85106	3-isopropylmalate dehydrogenase		1894.88	993.942	1.90643
86026	2-isopropylmalate synthase		1475.7	728.498	2.02568
86774	2-isopropylmalate synthase		3762.27	2480.43	1.51678
87435		yes	9586.05	3040.82	3.15246
88908	Probable activator protein in leuABCD operon		3332.79	1678.2	1.98593
89455	Acetolactate synthase isozyme III large subunit		2516.77	951.176	2.64595
89816	Acetolactate synthase isozyme III large subunit		1664.68	889.239	1.87202
90971	Acetolactate synthase isozyme III large subunit		1403.55	495.497	2.83261
91409		yes	1731.67	902.512	1.91873
91540		yes	2530.51	1636.91	1.54591
93133		yes	1673.26	467.477	3.57935
106329	D-alanine--D-alanine ligase B		865.837	202.033	4.28563
111351		yes	939.708	261.021	3.60013
115201	Mutator mutT protein		3131.79	2005.58	1.56154
116429	Putative Transposase insK for insertion sequence element		1116.66	317.059	3.52192
117425	Hypothetical protein yacF		747.3	103.228	7.23928
118539		yes	936.272	196.134	4.77364
118716	GMP reductase		1077.14	356.875	3.01826
119848	Protein transport protein hofC		2370.74	1193.03	1.98717
120520	Protein transport protein hofC		1102.91	349.502	3.15567
120781	Protein transport protein hofC		1092.6	365.724	2.98751
121125	Protein transport protein hofB		984.374	296.413	3.32095
121162	Protein transport protein hofB		917.375	258.071	3.55474
121194	Protein transport protein hofB		924.247	281.666	3.28136
122005	Protein transport protein hofB		1778.06	893.663	1.98963
122418	Prepilin peptidase dependent protein D precursor		2300.31	1075.05	2.13972
124639	AmpE protein		1047.94	331.806	3.15829
125147	AmpE protein		1551.29	706.378	2.19612
125419	Aromatic amino acid transport protein aroP		1822.72	865.644	2.10563
125587	Aromatic amino acid transport protein aroP		1492.88	625.269	2.38758
127016		yes	4062.91	1339.02	3.03424
127788		yes	2058.08	1007.21	2.04334
128922		yes	2506.46	1341.97	1.86775
129974	Hypothetical protein		2625	1600.04	1.64058
130172		yes	3925.47	2633.8	1.49042
130584	Hypothetical protein		2774.46	1735.71	1.59845
131580	Putative Transposase for IS629		1353.73	471.901	2.86867
134345	Pyruvate dehydrogenase E1 component		742.146	109.127	6.80074
138678	Dihydrolipoamide dehydrogenase		613.301	91.4309	6.70781
139791		yes	1487.73	672.46	2.21237
140151	Hypothetical protein yacH		1644.06	821.404	2.00153
140247	Hypothetical protein yacH		1283.29	586.927	2.18646
140389	Hypothetical protein yacH		1369.19	598.725	2.28684
140885	Hypothetical protein yacH		1315.94	619.371	2.12463
141636		yes	1130.4	392.268	2.8817
144723	Hypothetical protein yacL		1489.45	576.605	2.58313
145200	S-adenosylmethionine decarboxylase proenzyme		1604.55	679.833	2.36021
145284	S-adenosylmethionine decarboxylase proenzyme		2121.64	1054.4	2.01217
145807	S-adenosylmethionine decarboxylase proenzyme		1075.42	348.027	3.09006
145927	Spermidine synthase		1231.76	442.408	2.78421
146838		yes	1377.78	471.901	2.91964
147617	Blue copper oxidase cueO precursor		1314.22	628.219	2.09197
147811	Blue copper oxidase cueO precursor		1910.34	1047.03	1.82453
149033		yes	1164.76	492.547	2.36476
149516	Glucose dehydrogenase		1334.83	607.573	2.19699
149663	Glucose dehydrogenase		2121.64	1136.99	1.86602
150657	Glucose dehydrogenase		1333.11	510.243	2.6127
150751	Glucose dehydrogenase		1267.83	529.414	2.39478
153266	Hypothetical ABC transporter ATP-binding protein yadG		1199.12	454.205	2.64003
153474	Hypothetical ABC transporter ATP-binding protein yadG		1056.53	296.413	3.56438
153974		yes	1113.22	361.3	3.08115
154520	Hypothetical protein yadH		1480.86	573.655	2.58144
154691		yes	1590.8	538.263	2.95544
155340		yes	1216.3	408.49	2.97754
155679	Hypothetical protein yadE precursor		1046.22	380.471	2.74981
156244		yes	922.529	218.254	4.22685
157174	Hypothetical protein yadD		1238.63	442.408	2.79974
157365	Hypothetical protein yadD		1796.96	909.885	1.97493
157799	Hypothetical protein yadD		1860.52	932.005	1.99625
157891	Hypothetical protein yadD		1248.94	519.092	2.406
158525	Pantoate--beta-alanine ligase		1343.42	538.263	2.49585
159344	3-methyl-2-oxobutanoate hydroxymethyltransferase		905.35	278.717	3.24828
160221		yes	1496.32	884.815	1.69111
160325	Hypothetical fimbrial-like protein yadC precursor		2253.93	1359.67	1.65771
160567	Hypothetical fimbrial-like protein yadC precursor		1939.54	887.765	2.18475
160725	Hypothetical fimbrial-like protein yadC precursor		2075.26	1023.44	2.02774
161167	Hypothetical fimbrial-like protein yadC precursor		2422.28	1350.82	1.7932
161240	Hypothetical fimbrial-like protein yadC precursor		2226.44	973.297	2.28752
162676	Hypothetical protein yadL precursor		1814.14	936.429	1.93729
163017	Hypothetical protein yadM precursor		1310.78	554.484	2.36397
163524	Outer membrane usher protein htrE precursor		1869.11	1029.34	1.81584
163804	Outer membrane usher protein htrE precursor		2382.77	1038.18	2.29513
164202	Outer membrane usher protein htrE precursor		2791.64	1502.71	1.85773
164314	Outer membrane usher protein htrE precursor		2051.21	1069.15	1.91854
164582	Outer membrane usher protein htrE precursor		2631.87	1430.45	1.83989
165320	Outer membrane usher protein htrE precursor		1125.24	333.28	3.37627
165540	Outer membrane usher protein htrE precursor		1291.88	486.648	2.65466
166521	Outer membrane usher protein htrE precursor		2221.28	1141.41	1.94609
166689	Chaperone protein ecpD precursor		2633.59	1579.4	1.66747
167108	Hypothetical fimbrial-like protein yadN precursor		2063.24	759.466	2.71669
169821	Hypothetical protein yadB		1004.99	315.584	3.18454
170086	Hypothetical protein yadB		931.119	334.755	2.78149
170680		yes	2331.23	1254.96	1.85761
171219		yes	2714.33	1613.31	1.68246
171498	Sugar fermentation stimulation protein A		2137.11	1308.05	1.63381
171726	Sugar fermentation stimulation protein A		2071.82	1061.78	1.95128
171938	Sugar fermentation stimulation protein A		1594.24	824.353	1.93393
172289	2'-5' RNA ligase		1580.5	772.739	2.04532
172353	2'-5' RNA ligase		1468.83	724.074	2.02857
173007	ATP-dependent helicase hrpB		1731.67	510.243	3.39382
173132	ATP-dependent helicase hrpB		1305.63	561.858	2.32377
173544	ATP-dependent helicase hrpB		1204.27	448.306	2.68626
174532	ATP-dependent helicase hrpB		1668.11	898.087	1.8574
174775	ATP-dependent helicase hrpB		1386.37	561.858	2.46748
177677	Penicillin-binding protein 1B		1341.7	486.648	2.75703
177947	Hypothetical protein		1202.55	381.945	3.14849
178690	Ferrichrome-iron receptor precursor		1041.07	348.027	2.99133
178883	Ferrichrome-iron receptor precursor		1185.37	373.097	3.17711
179752	Ferrichrome-iron receptor precursor		2351.85	1449.62	1.62239
180050	Ferrichrome-iron receptor precursor		1522.09	818.454	1.85971
180317	Ferrichrome transport ATP-binding protein fhuC		1549.57	532.364	2.91074
181112	Ferrichrome-binding periplasmic protein precursor		1310.78	595.776	2.20013
182031	Ferrichrome transport system permease protein fhuB		1096.04	496.971	2.20544
182215	Ferrichrome transport system permease protein fhuB		1097.76	433.559	2.53197
182568	Ferrichrome transport system permease protein fhuB		975.785	342.129	2.8521
183097	Ferrichrome transport system permease protein fhuB		1121.81	458.629	2.446
183575	Ferrichrome transport system permease protein fhuB		1252.37	554.484	2.25862
183791	Ferrichrome transport system permease protein fhuB		908.785	371.622	2.44545
183882	Ferrichrome transport system permease protein fhuB		920.811	281.666	3.26916
185672	Voltage-gated ClC-type chloride channel eriC		1707.62	880.391	1.93962
186213	Voltage-gated ClC-type chloride channel eriC		1884.57	495.497	3.8034
187393	Hypothetical protein yadS		1394.96	616.421	2.263
187729	Hypothetical protein yadS		1979.06	1138.46	1.73836
188067	Vitamin B12 transport protein btuF precursor		1293.6	542.687	2.3837
188537	Vitamin B12 transport protein btuF precursor		1101.19	373.097	2.95149
188791	Vitamin B12 transport protein btuF precursor		962.041	240.375	4.00226
189906	Deoxyguanosinetriphosphate triphosphohydrolase		1513.5	670.985	2.25564
190110	Deoxyguanosinetriphosphate triphosphohydrolase		1752.29	828.777	2.11431
190940	Deoxyguanosinetriphosphate triphosphohydrolase		4732.9	3030.49	1.56176
191918	Protease do precursor		975.785	296.413	3.29198
192642	Protease do precursor		1108.07	364.249	3.04206
194044	Carbohydrate diacid regulator		1379.5	653.289	2.11162
194386	Carbohydrate diacid regulator		1544.42	603.149	2.56059
196241	2,3,4,5-tetrahydropyridine-2,6-dicarboxylate N-succinyltransferase		884.734	156.317	5.65986
199944	2,3,4,5-tetrahydropyridine-2,6-dicarboxylate N-succinyltransferase	yes	1195.68	361.3	3.30939
201962	Elongation factor Ts		1193.96	275.767	4.3296
204759		yes	788.53	112.077	7.03564
215034	Ribonuclease HII		833.197	224.153	3.71709
219678		yes	1231.76	473.376	2.60207
220940	Lysine decarboxylase, constitutive		1023.89	253.647	4.03666
221495	Lysine decarboxylase, constitutive		987.81	238.9	4.13483
221653	Lysine decarboxylase, constitutive		836.632	184.337	4.53861
224444	Hypothetical protein yaeQ		1223.17	458.629	2.66701
225111	Hypothetical protein yaeJ		1314.22	551.535	2.38284
225702	Copper homeostasis protein cutF precursor		1023.89	407.015	2.5156
225817	Copper homeostasis protein cutF precursor		1046.22	436.509	2.39679
226517	Putative Transposase insK for insertion sequence element		1137.27	436.509	2.60538
227727	Hypothetical lipoprotein yaeF precursor		2032.31	1013.11	2.00601
228349	Hypothetical lipoprotein yaeF precursor		1106.35	355.401	3.11296
231548	D-methionine-binding lipoprotein metQ precursor		1230.04	437.984	2.80841
231758	D-methionine-binding lipoprotein metQ precursor		1245.5	505.819	2.46234
232552	D-methionine transport system permease protein metI		1772.9	923.157	1.92048
233922	D-methionine transport ATP-binding protein metN		1821.01	856.796	2.12537
234217		yes	1748.85	816.979	2.14063
238986		yes	2813.97	1114.87	2.52404
239277		yes	1754.01	868.594	2.01936
240275	5S ribosomal RNA		2241.9	850.897	2.63475
241369	2,5-diketo-D-gluconic acid reductase B		1090.89	348.027	3.13448
241685	Hypothetical transcriptional regulator yafC		1178.5	266.919	4.4152
242337		yes	1034.19	265.445	3.89608
243459	Hypothetical protein yafE		1681.85	575.13	2.9243
243771	Hypothetical protein yafE		1283.29	463.053	2.77138
244557	Membrane-bound lytic murein transglycosylase D precursor		927.683	222.679	4.16602
245889	Probable hydroxyacylglutathione hydrolase		900.196	160.741	5.60027
246297	Probable hydroxyacylglutathione hydrolase		1092.6	359.825	3.03649
246518	Hypothetical protein yafS		979.221	265.445	3.68898
247170	Ribonuclease HI		986.092	302.312	3.26184
247266	Ribonuclease HI		848.658	240.375	3.53056
247327	Ribonuclease HI		1020.45	308.211	3.31089
249231	Hypothetical protein		1133.83	374.572	3.02701
249414	Hypothetical protein		1113.22	430.61	2.58521
249930	Hypothetical protein		1394.96	542.687	2.57047
250006	Hypothetical protein		1329.68	458.629	2.89925
250252	Unknown in ISEc8		1467.11	673.934	2.17694
251586	Hypothetical protein		2369.03	1176.8	2.0131
252234		yes	1673.26	771.264	2.16951
252737	Hypothetical protein		1035.91	268.394	3.85967
253418		yes	2137.11	1008.69	2.1187
254026	Putative Transposase		1070.27	309.685	3.45599
254797		yes	1238.63	466.003	2.65799
255108	Hypothetical protein		1267.83	436.509	2.90448
255480	possible pseudogene /pseudo		1044.5	421.762	2.47652
257340	Hypothetical protein		907.068	336.23	2.69776
258068	Hypothetical protein yeeV		1664.68	833.201	1.99793
258313	Hypothetical protein yeeU		2035.75	762.416	2.67013
258863	Hypothetical protein		1369.19	588.402	2.32696
259394	Hypothetical protein yeeT		15849.6	7896.98	2.00705
260010	Putative radC-like protein yeeS		1606.27	781.587	2.05513
260381		yes	1420.73	567.756	2.50236
260773	Hypothetical protein yafX		1434.47	685.732	2.09189
261978	Hypothetical protein ykfF		1941.26	1085.37	1.78857
262126		yes	1869.11	993.942	1.8805
262294	Hypothetical protein		1683.57	875.967	1.92196
262917	Hypothetical protein		2327.8	905.461	2.57084
264000	Hypothetical protein		1944.7	998.367	1.94788
264065	Hypothetical protein		2030.59	957.075	2.12167
264632	Conserved hypothetical protein		1570.19	867.119	1.81081
264866	Conserved hypothetical protein		1607.98	763.891	2.10499
266048	Conserved hypothetical protein		913.939	160.741	5.68577
267039	Conserved hypothetical protein		1553.01	791.91	1.96109
267232	Conserved hypothetical protein		1059.96	405.54	2.61371
269786	Hypothetical protein		1980.77	553.01	3.58181
270333	Hypothetical protein		1020.45	412.914	2.47134
270991		yes	1520.37	585.453	2.59691
271393	Hypothetical protein		1807.26	901.037	2.00576
272556	Hypothetical protein		1243.78	488.123	2.54809
273416	Hypothetical protein		2302.03	986.569	2.33337
273471	Hypothetical protein		3152.4	1981.99	1.59053
274097	Hypothetical protein		1030.76	339.179	3.03898
274397	Hypothetical protein		1029.04	250.698	4.10471
275547	Hypothetical protein		963.759	227.103	4.24372
276081	Hypothetical protein		968.913	235.951	4.10642
276674	Hypothetical protein		932.837	272.818	3.41926
276758	Hypothetical protein		757.608	308.211	2.45808
277168	Hypothetical protein		852.094	241.85	3.52324
278820	Hypothetical protein		2219.57	1106.02	2.00681
279468		yes	1554.73	771.264	2.01582
280337		yes	1759.16	839.1	2.09649
280630		yes	1369.19	586.927	2.33281
280799		yes	1240.35	401.116	3.09224
281044		yes	1358.88	614.947	2.20976
281572		yes	2097.59	926.107	2.26496
281927	Hypothetical protein		1673.26	923.157	1.81255
283035		yes	3231.43	1819.77	1.77573
283812	Hypothetical protein		1539.27	628.219	2.45021
283883		yes	1984.21	1024.91	1.93598
284754		yes	2102.75	1058.83	1.98592
284794		yes	3257.2	1091.27	2.98477
285075	Haemolysin expression modulating protein		2049.49	1238.74	1.6545
286140		yes	929.401	370.148	2.51089
286529	Hypothetical protein		1329.68	585.453	2.2712
287479	Hypothetical protein		1977.34	1001.32	1.97474
287599	Hypothetical protein		2156	1038.18	2.07671
287662	Hypothetical protein		1666.39	834.676	1.99646
287829	Hypothetical protein		2326.08	812.555	2.86267
288545	Hypothetical protein		1281.58	485.174	2.64148
289043		yes	1437.91	550.06	2.61409
289819		yes	1188.81	277.242	4.28798
290321	Putative oligogalacturonide lyase		1008.43	247.748	4.07036
290649	Putative oligogalacturonide lyase		1200.83	420.287	2.85717
291267	Gluconate 5-dehydrogenase		4614.36	3051.14	1.51234
292179	Gluconate 5-dehydrogenase		1059.96	356.875	2.97012
292254		yes	1154.45	368.673	3.13136
293840		yes	836.632	147.469	5.67327
293930		yes	929.401	200.558	4.63407
294522	Putative exopolygalacturonate lyase		852.094	135.672	6.28056
294582	Putative exopolygalacturonate lyase		781.659	123.874	6.3101
294692	Putative exopolygalacturonate lyase		766.197	122.399	6.25981
296244	Putative exopolygalacturonate lyase		937.99	126.824	7.39603
296924	Hypothetical protein		1025.6	262.495	3.90714
299972		yes	1589.09	564.807	2.8135
300861		yes	888.17	182.862	4.85706
301994		yes	1272.99	461.579	2.7579
303010	Putative L-fucose permease		1650.93	831.726	1.98495
303082	Putative L-fucose permease		1504.91	786.011	1.91461
303872	Putative L-fucose permease		1207.71	432.085	2.79507
305150		yes	3111.17	1678.2	1.85388
305963	Putative integral membrane protein		2915.33	1692.95	1.72204
306019	Putative integral membrane protein		2133.67	982.145	2.17246
306803	Putative integral membrane protein		1422.45	670.985	2.11994
307233	Hypothetical protein		1661.24	724.074	2.2943
307383	Hypothetical protein		1621.73	468.952	3.45819
308050		yes	1317.65	476.326	2.76629
309256	Putative conserved protein		1431.04	560.383	2.55368
309447		yes	1540.98	694.58	2.21858
309773	Hypothetical protein		1180.22	389.319	3.0315
310362	Conserved hypothetical protein		879.581	293.464	2.99724
311924	hecB pseudogene /pseudo		1838.19	1086.85	1.6913
312289		yes	1427.6	731.447	1.95175
314001	Putative member of ShlA/HecA/FhaA exoprotein family		1664.68	906.936	1.83549
314102	Putative member of ShlA/HecA/FhaA exoprotein family		1724.8	704.903	2.44687
314402	Putative member of ShlA/HecA/FhaA exoprotein family		1468.83	527.94	2.78219
315648	Putative member of ShlA/HecA/FhaA exoprotein family		1625.16	759.466	2.13987
316603	Putative member of ShlA/HecA/FhaA exoprotein family		1123.53	407.015	2.76041
316715	Putative member of ShlA/HecA/FhaA exoprotein family		1498.04	760.941	1.96866
317225	Putative member of ShlA/HecA/FhaA exoprotein family		967.195	342.129	2.82699
317831	Putative member of ShlA/HecA/FhaA exoprotein family		1479.14	650.339	2.27441
319224	Putative member of ShlA/HecA/FhaA exoprotein family		833.197	222.679	3.7417
319235	Putative member of ShlA/HecA/FhaA exoprotein family		857.248	227.103	3.77472
319303	Putative member of ShlA/HecA/FhaA exoprotein family		1181.94	439.458	2.68953
319565	Putative member of ShlA/HecA/FhaA exoprotein family		955.17	253.647	3.76574
320175	Putative member of ShlA/HecA/FhaA exoprotein family		1020.45	340.654	2.99557
321522	Putative member of ShlA/HecA/FhaA exoprotein family		1044.5	325.907	3.20491
321664	Putative member of ShlA/HecA/FhaA exoprotein family		1157.89	455.68	2.54101
321783	Putative member of ShlA/HecA/FhaA exoprotein family		1269.55	492.547	2.57752
321934	Putative member of ShlA/HecA/FhaA exoprotein family		1065.12	346.553	3.07346
322195	Putative member of ShlA/HecA/FhaA exoprotein family		1080.58	376.046	2.87352
322827	possible pseudogene /pseudo		1059.96	356.875	2.97012
323925	Hypothetical protein		895.042	135.672	6.59712
324013		yes	742.146	144.52	5.13526
325967		yes	1152.73	256.596	4.49239
326263	Pic serine protease precursor		1041.07	291.989	3.56543
326342	Pic serine protease precursor		1078.86	350.977	3.07388
327664	Pic serine protease precursor		931.119	176.963	5.26166
327775	Pic serine protease precursor		1151.01	414.388	2.77762
328568	Pic serine protease precursor		1027.32	389.319	2.63877
329067	Pic serine protease precursor		1616.57	833.201	1.9402
329558	Pic serine protease precursor		2185.21	1030.81	2.11989
329582	Pic serine protease precursor		2654.2	977.721	2.71468
329683	Pic serine protease precursor		1810.7	988.044	1.83261
330324	Pic serine protease precursor		1022.17	317.059	3.22391
332112		yes	1805.55	567.756	3.18014
335000	Hypothetical protein		1047.94	294.938	3.55307
335212	Hypothetical protein		979.221	222.679	4.39746
336256	Hypothetical protein		1175.06	364.249	3.22599
336572	Hypothetical protein		1128.68	340.654	3.31328
337170	Hypothetical protein		1319.37	471.901	2.79586
337757	Putative cytoplasmic membrane export protein		1137.27	479.275	2.3729
338190	Putative cytoplasmic membrane export protein		994.682	290.514	3.42387
338294	Putative cytoplasmic membrane export protein		1508.34	678.358	2.22352
338590	Putative cytoplasmic membrane export protein		999.836	306.736	3.2596
339612	Putative membrane spanning export protein		1310.78	598.725	2.18929
339882	Putative membrane spanning export protein		1151.01	330.331	3.48443
340302	Putative membrane spanning export protein		1197.4	426.186	2.80957
341077	Putative RTX family exoprotein A gene		1511.78	802.233	1.88447
342855	Putative RTX family exoprotein A gene		2461.8	586.927	4.19438
343993	Putative RTX family exoprotein A gene		1382.93	502.87	2.75008
344635	Putative RTX family exoprotein A gene		2197.23	898.087	2.44657
345329	Putative RTX family exoprotein A gene		6194.86	3620.37	1.71111
346281	Hypothetical protein		1274.7	370.148	3.44377
347707	Hypothetical protein		1018.73	314.109	3.24324
348427		yes	1819.29	685.732	2.65306
349416			1590.8	654.763	2.42959
349578	Inhibitor of vertebrate lysozyme precursor		1388.09	548.585	2.5303
349778	Inhibitor of vertebrate lysozyme precursor		1594.24	799.283	1.99459
350575	Acyl-coenzyme A dehydrogenase		2204.11	799.283	2.7576
351386	Acyl-coenzyme A dehydrogenase		1901.75	1187.13	1.60198
351792	Acyl-coenzyme A dehydrogenase		1498.04	634.118	2.36239
351928	Acyl-coenzyme A dehydrogenase		1228.32	555.959	2.20937
353377		yes	1443.06	666.561	2.16494
353630		yes	1264.4	477.8	2.64629
354522	Hypothetical protein yafK precursor		1138.99	381.945	2.98207
354901	Hypothetical protein yafK precursor		1092.6	387.844	2.81712
355633	Hypothetical lipoprotein yafL precursor		1066.84	371.622	2.87075
355770	Hypothetical lipoprotein yafL precursor		1456.81	722.599	2.01606
356450	FhiA protein		986.092	322.958	3.05332
356658	FhiA protein		1386.37	541.212	2.5616
357354	FhiA protein		1422.45	647.39	2.1972
358458	MbhA protein		1008.43	299.362	3.36858
358543	MbhA protein		872.709	197.609	4.41635
359202	DNA polymerase IV		1357.17	582.503	2.32988
359926	DNA polymerase IV		1082.3	401.116	2.69821
360038	Hypothetical acetyltransferase yafP		1711.06	884.815	1.9338
360215	Hypothetical acetyltransferase yafP	yes	1106.35	387.844	2.85256
360508	Hypothetical acetyltransferase yafP	yes	1169.91	430.61	2.71687
361033	Hypothetical protein		960.323	261.021	3.67911
361549	Hypothetical protein		912.221	318.533	2.86382
362192	Peptide chain release factor homolog		1441.34	418.813	3.4415
362306	Peptide chain release factor homolog		1010.14	390.793	2.58485
364255	Xanthine-guanine phosphoribosyltransferase		1267.83	542.687	2.33622
364525	Xanthine-guanine phosphoribosyltransferase		1094.32	473.376	2.31174
365075	Hypothetical protein yafA		1025.6	303.787	3.37607
365287	Hypothetical protein yafA		915.657	231.527	3.95487
366299	Curlin genes transcriptional activatory protein		3490.84	1818.3	1.91984
367681	Glutamate 5-kinase		991.246	284.616	3.48275
367789	Glutamate 5-kinase		1298.76	555.959	2.33606
368515	Glutamate 5-kinase		730.121	134.197	5.44066
369524	Gamma-glutamyl phosphate reductase		876.145	247.748	3.53643
369746	Gamma-glutamyl phosphate reductase		877.863	176.963	4.96071
369912	Gamma-glutamyl phosphate reductase		895.042	197.609	4.52936
372769	Haemoglobin protease		912.221	206.457	4.41846
373595	Haemoglobin protease		1178.5	350.977	3.35777
374435	Haemoglobin protease		2150.85	715.226	3.00723
375360	Haemoglobin protease		1810.7	843.524	2.14659
375446	Haemoglobin protease		1516.93	572.181	2.65114
376890		yes	1321.09	317.059	4.1667
377793	Hypothetical protein		1721.37	834.676	2.06232
378127	Hypothetical protein yagU		2099.31	983.62	2.13427
378850		yes	3607.66	1361.14	2.65046
379029		yes	2678.25	1412.76	1.89577
379163		yes	2198.95	1128.14	1.94918
379999	Hypothetical protein yagV precursor		987.81	342.129	2.88725
380618	Hypothetical protein yagW		889.888	231.527	3.84357
381014		yes	1298.76	460.104	2.82274
381682		yes	1190.53	411.439	2.89357
382316	Hypothetical protein yagX precursor		1353.73	561.858	2.40938
382605	Hypothetical protein yagX precursor		1003.27	314.109	3.19402
382968	Hypothetical protein yagX precursor		994.682	336.23	2.95834
383810	Hypothetical protein yagX precursor		1279.86	526.465	2.43104
383883	Hypothetical protein yagX precursor		1075.42	420.287	2.55879
383996	Hypothetical protein yagX precursor		1173.35	458.629	2.55838
384661	Hypothetical protein yagY precursor		831.479	187.286	4.43962
385242	Hypothetical protein yagZ precursor		1674.98	725.549	2.30857
385915	Hypothetical protein ykgK		1948.13	1092.75	1.78279
387540	Putative 50S ribosomal protein L36		1133.83	398.167	2.84764
387708	50S ribosomal protein L31 type B-1		1578.78	520.566	3.03281
387866	50S ribosomal protein L31 type B-2		1205.99	378.996	3.18206
388497		yes	1606.27	553.01	2.90459
390209	Hypothetical protein ycjY		1027.32	275.767	3.72532
390925	Hypothetical protein ycjY		1525.52	691.631	2.20569
391696	Putative LysR-like transcriptional regulator		1169.91	464.528	2.51849
392311	Hypothetical transcriptional regulator ycjZ		1382.93	536.788	2.57631
392336	Hypothetical transcriptional regulator ycjZ		1319.37	470.427	2.80463
392580	Hypothetical transcriptional regulator ycjZ		1034.19	337.704	3.06242
393176	Hypothetical transcriptional regulator ycjZ		1250.65	511.718	2.44403
393454	Putative aldo/keto reductase		1044.5	336.23	3.10651
393544	Putative aldo/keto reductase		1113.22	373.097	2.98373
394371	2,5-diketo-D-gluconic acid reductase A		840.068	228.577	3.6752
395133	2,5-diketo-D-gluconic acid reductase A		1620.01	640.016	2.5312
396319	Putative adhesin		1525.52	694.58	2.19632
396493	Putative adhesin		2360.44	1448.15	1.62997
396620	Putative adhesin		1573.62	688.681	2.28498
397923	Putative adhesin		1341.7	650.339	2.06308
398778	Putative adhesin		1819.29	657.713	2.76608
399917	Putative adhesin		2496.15	1038.18	2.40435
401139		yes	1020.45	296.413	3.44266
401764	2,5-diketo-D-gluconic acid reductase A		6272.17	3722.12	1.6851
403314	Probable pyridine nucleotide-disulfide oxidoreductase		1164.76	365.724	3.1848
403454	Probable pyridine nucleotide-disulfide oxidoreductase		1712.78	781.587	2.19141
404038	Probable pyridine nucleotide-disulfide oxidoreductase		1312.5	600.2	2.18677
404506	Probable pyridine nucleotide-disulfide oxidoreductase		1202.55	414.388	2.90199
405178	Hypothetical transcriptional regulator ykgD		1240.35	435.034	2.85115
406092		yes	1525.52	663.611	2.29882
406599	Hypothetical protein ykgE		1535.83	752.093	2.04208
409121		yes	2173.18	1048.51	2.07265
409937		yes	1053.09	300.837	3.50054
410098	Hypothetical protein		989.528	303.787	3.25731
411971			1994.52	988.044	2.01865
412401	Conserved hypothetical protein		2398.23	1293.3	1.85434
412537	Conserved hypothetical protein		2252.21	1305.1	1.72569
413161		yes	2705.74	778.637	3.47497
414105	Conserved hypothetical protein		1406.99	731.447	1.92356
414939	Type 1 fimbriae Regulatory protein fimB		1991.08	1017.54	1.95677
415020	Type 1 fimbriae Regulatory protein fimB		1252.37	387.844	3.22906
415733		yes	1621.73	685.732	2.36496
415833		yes	1783.21	895.138	1.99211
417217	Choline dehydrogenase		822.889	222.679	3.69541
417759	Choline dehydrogenase		1523.8	716.7	2.12614
417861	Betaine aldehyde dehydrogenase		1218.01	412.914	2.9498
418609	Betaine aldehyde dehydrogenase		876.145	231.527	3.78421
419280	Regulatory protein betI		1065.12	455.68	2.33742
419506	Regulatory protein betI		1226.6	454.205	2.70055
419676	Regulatory protein betI		1286.73	526.465	2.44409
420176	High-affinity choline transport protein		1046.22	359.825	2.90758
420611	High-affinity choline transport protein		1059.96	339.179	3.12508
421206	High-affinity choline transport protein		846.94	199.083	4.2542
422017		yes	2143.98	1243.17	1.72461
422386		yes	2123.36	1195.98	1.77542
422794		yes	2418.85	1420.13	1.70326
423511	Hypothetical protein yahA		1149.3	415.863	2.76364
423806	Hypothetical protein yahA		1322.81	414.388	3.19219
424976		yes	1214.58	480.75	2.52642
426132	Hypothetical ANK-repeats protein yahD		960.323	185.811	5.16827
427254	Hypothetical protein yahE		5760.22	3312.16	1.73911
427963	Hypothetical protein yahF		963.759	393.743	2.44769
428689	Hypothetical protein yahF		1029.04	334.755	3.07401
428908		yes	1151.01	452.73	2.54238
431262	Carbamate kinase-like protein yahI		1070.27	432.085	2.47699
431666	Hypothetical protein yahJ		1329.68	631.168	2.10669
432110	Hypothetical protein yahJ		1025.6	287.565	3.56652
432200	Hypothetical protein yahJ		838.35	266.919	3.14084
432373	Hypothetical protein yahJ		889.888	224.153	3.97
433521	Hypothetical zinc-type alcohol dehydrogenase-like		3276.09	2313.79	1.4159
434557		yes	1549.57	581.029	2.66695
435375	Hypothetical protein yahN		1338.27	539.737	2.47948
435790	Hypothetical protein yahN		1183.65	508.769	2.32651
435899	Hypothetical protein yahN		1406.99	455.68	3.08766
436365	Hypothetical protein yahO precursor		1370.91	579.554	2.36546
437126	Propionate catabolism operon Regulatory protein		850.376	225.628	3.76893
440706	2-methylcitrate dehydratase		1807.26	772.739	2.33878
442058		yes	1094.32	309.685	3.53366
442140	Propionate--CoA ligase		968.913	311.16	3.11387
442494	Propionate--CoA ligase		1047.94	411.439	2.54701
443608	Propionate--CoA ligase		1221.45	492.547	2.47986
443903	Propionate--CoA ligase		1314.22	597.25	2.20045
444158		yes	1075.42	324.432	3.31479
445454	Cytosine permease		1111.5	449.781	2.47121
445802	Cytosine deaminase		879.581	221.204	3.97634
446847		yes	1604.55	673.934	2.38087
446908		yes	1279.86	504.345	2.53767
447169	Galactoside O-acetyltransferase		1336.55	554.484	2.41044
447520	Galactoside O-acetyltransferase		1291.88	485.174	2.66272
447800	Lactose permease		1211.14	378.996	3.19566
447889	Lactose permease		1326.24	588.402	2.25397
447961	Lactose permease		1513.5	735.871	2.05674
448318	Lactose permease		1113.22	409.964	2.7154
448977	Beta-galactosidase		2023.72	1179.75	1.71538
449797	Beta-galactosidase		1004.99	421.762	2.38284
450328	Beta-galactosidase		1053.09	418.813	2.51447
450433	Beta-galactosidase		884.734	309.685	2.85688
450781	Beta-galactosidase		1001.55	259.546	3.85887
451704	Beta-galactosidase		1147.58	550.06	2.08628
453194		yes	1501.47	781.587	1.92106
453868	Hypothetical protein yaiL		1544.42	604.624	2.55435
454123		yes	1149.3	415.863	2.76364
454438	Hypothetical protein yaiM		941.426	203.508	4.626
454475	Hypothetical protein yaiM		872.709	203.508	4.28834
455790	Alcohol dehydrogenase class III		1173.35	461.579	2.54203
456966		yes	1102.91	373.097	2.9561
457014	Hypothetical protein yaiO		1200.83	451.256	2.66109
457682	Putative transferase		1413.86	644.44	2.19393
458127	Hypothetical protein yaiP		1365.76	625.269	2.18427
458483	Hypothetical protein yaiP		1307.35	421.762	3.09972
459131	Hypothetical protein yaiP		1029.04	352.451	2.91967
459974		yes	1175.06	415.863	2.8256
460227		yes	1370.91	439.458	3.11954
461126	Taurine-binding periplasmic protein precursor		800.556	244.799	3.27026
461341	Taurine-binding periplasmic protein precursor		788.53	225.628	3.49483
461897	Taurine transport ATP-binding protein tauB		970.631	355.401	2.73109
462377	Taurine transport system permease protein tauC		1252.37	550.06	2.27679
463113	Alpha-ketoglutarate-dependent taurine dioxygenase		889.888	277.242	3.20979
463852	Alpha-ketoglutarate-dependent taurine dioxygenase		1274.7	494.022	2.58026
465005		yes	831.479	162.216	5.12575
465528	Putative structural protein		1235.19	437.984	2.82018
465655	Putative structural protein		1114.94	383.42	2.90787
465879	Putative structural protein		1389.81	520.566	2.6698
466017	Putative structural protein		1441.34	585.453	2.46193
466114	Putative structural protein		1211.14	356.875	3.39374
466185	Putative structural protein		1384.65	516.142	2.6827
466933	Putative structural protein		1396.68	513.193	2.72155
467062	Putative structural protein		1607.98	696.055	2.31014
468353	Putative structural protein		1400.11	414.388	3.37875
468428	Putative structural protein		1355.45	638.542	2.12272
469210	Penicillin-binding protein ampH		1238.63	395.217	3.13404
470173	Penicillin-binding protein ampH		1020.45	321.483	3.1742
470684		yes	874.427	206.457	4.2354
471980		yes	992.964	194.659	5.10103
472451	Hypothetical protein yaiW		745.582	175.488	4.24861
473214	Hypothetical protein yaiY		862.401	176.963	4.87334
473953	D-alanine--D-alanine ligase A		867.555	209.406	4.14293
475099	Hypothetical protein		1333.11	409.964	3.25178
475840	Alkaline phosphatase precursor		1810.7	954.126	1.89776
477173	Alkaline phosphatase precursor		1020.45	306.736	3.32681
477308	Phosphate starvation-inducible protein psiF precursor		986.092	243.324	4.05259
477858	Hypothetical protein yaiC		996.4	395.217	2.52114
477874	Hypothetical protein yaiC		1511.78	418.813	3.60968
477972	Hypothetical protein yaiC		1205.99	533.839	2.25909
478224	Hypothetical protein yaiC		1068.55	448.306	2.38353
478630	Hypothetical protein yaiC		1111.5	339.179	3.27703
478785	Hypothetical protein yaiC		1053.09	358.35	2.93872
478859	Hypothetical protein yaiC		1163.04	390.793	2.9761
480878	Shikimate kinase II		1285.01	424.711	3.02561
480988		yes	1559.88	774.213	2.0148
481077	Hypothetical protein yaiA		1132.12	439.458	2.57616
481718	Hypothetical protein		816.017	169.59	4.81172
482297	Hypothetical protein yaiE		1059.96	377.521	2.80769
482524		yes	1419.01	662.137	2.14308
482666	Hypothetical protein		1283.29	376.046	3.4126
482837	Hypothetical protein ykiA		1376.06	576.605	2.38649
483975	Recombination associated protein rdgC		773.069	160.741	4.80939
485430	Protein araJ precursor		1979.06	996.892	1.98523
485477	Protein araJ precursor		1845.06	883.341	2.08873
485549	Protein araJ precursor		1326.24	609.048	2.17757
486332	Protein araJ precursor		1339.99	676.884	1.97964
486386	Protein araJ precursor		1101.19	474.851	2.31903
487187	Exonuclease sbcC		1303.91	449.781	2.89899
487257	Exonuclease sbcC		1207.71	396.692	3.04444
488325	Exonuclease sbcC		872.709	345.078	2.52902
488490	Exonuclease sbcC		1082.3	300.837	3.59762
488734	Exonuclease sbcC		1008.43	371.622	2.71358
488911	Exonuclease sbcC		1025.6	359.825	2.85029
489184	Exonuclease sbcC		999.836	252.172	3.96489
489605	Exonuclease sbcC		867.555	244.799	3.54395
490195	Nuclease sbcCD subunit D		1034.19	376.046	2.75018
490503	Nuclease sbcCD subunit D		972.349	327.382	2.97008
490703	Nuclease sbcCD subunit D		1235.19	637.067	1.93887
491218		yes	1089.17	293.464	3.71142
491336	Phosphate regulon transcriptional Regulatory protein		1042.78	348.027	2.99627
491447	Phosphate regulon transcriptional Regulatory protein		984.374	325.907	3.02042
491866	Phosphate regulon transcriptional Regulatory protein		934.554	318.533	2.93393
492339	Phosphate regulon sensor protein phoR		1145.86	470.427	2.43579
492498	Phosphate regulon sensor protein phoR		907.068	293.464	3.0909
493140	Phosphate regulon sensor protein phoR		1613.14	607.573	2.65505
493468	Hypothetical protein		2090.72	1058.83	1.97456
493654		yes	1468.83	728.498	2.01625
493779	Branched-chain amino acid transport system II carrier		1594.24	750.618	2.1239
494264	Branched-chain amino acid transport system II carrier		1628.6	834.676	1.95118
494463	Branched-chain amino acid transport system II carrier		1760.88	889.239	1.98021
494921	Branched-chain amino acid transport system II carrier		2185.21	898.087	2.43318
496499		yes	1437.91	766.84	1.87511
496698	Maltodextrin glucosidase		1333.11	594.301	2.24316
496847	Maltodextrin glucosidase		1226.6	482.224	2.54364
498004	Maltodextrin glucosidase		977.503	392.268	2.49193
498237	Maltodextrin glucosidase		1669.83	889.239	1.87782
498388	Maltodextrin glucosidase		1080.58	411.439	2.62634
499260	S-adenosylmethionine:tRNA ribosyltransferase-isomerase		905.35	303.787	2.98022
501312	Queuine tRNA-ribosyltransferase		828.043	168.115	4.92546
505293	Nucleoside-specific channel-forming protein tsx precursor		1456.81	603.149	2.41533
506253		yes	903.632	187.286	4.82488
506404	Hypothetical lipoprotein yajI precursor		1135.55	384.895	2.95029
506649	Hypothetical lipoprotein yajI precursor		951.734	256.596	3.70907
509582	Hypothetical protein		657.968	91.4309	7.19634
511150	Phosphatidylglycerophosphatase A		881.299	237.425	3.7119
511415	Hypothetical oxidoreductase yajO		913.939	275.767	3.31417
511790	Hypothetical oxidoreductase yajO		922.529	230.052	4.01009
517132	4-methyl-5(B-hydroxyethyl)-thiazole monophosphate		766.197	145.995	5.24812
517535	4-methyl-5(B-hydroxyethyl)-thiazole monophosphate		846.94	284.616	2.97573
518574	Protein yajQ		1467.11	699.004	2.09886
520670	Hypothetical transport protein yajR		1647.5	825.828	1.99496
520695	Hypothetical transport protein yajR		1750.57	873.018	2.0052
521452	Protoheme IX farnesyltransferase		1195.68	507.294	2.35698
522143	Cytochrome O ubiquinol oxidase subunit III		692.326	138.621	4.99438
523061	Ubiquinol oxidase polypeptide I		943.144	234.476	4.02235
523185	Ubiquinol oxidase polypeptide I		905.35	230.052	3.93541
524628	Ubiquinol oxidase polypeptide II precursor		1257.53	461.579	2.7244
524703	Ubiquinol oxidase polypeptide II precursor		1099.48	356.875	3.08084
526007	AmpG protein		1699.03	818.454	2.07591
528695	BolA protein		4178.01	2449.46	1.70568
531224	ATP-dependent Clp protease proteolytic subunit		714.659	95.855	7.45563
535564	DNA-binding protein HU-beta		1616.57	780.112	2.07223
536285	Peptidyl-prolyl cis-trans isomerase D		682.019	131.248	5.19643
538487	Hypothetical protein ybaW		1004.99	280.192	3.5868
539280	Hypothetical protein ybaX		1247.22	553.01	2.25533
539928	Hypothetical protein ybaE		991.246	253.647	3.90797
540472	Hypothetical protein ybaE		1171.63	421.762	2.77794
540644	Hypothetical protein ybaE		1570.19	603.149	2.60332
541692	Cof protein		1042.78	249.223	4.18414
541970	Cof protein		1073.71	350.977	3.0592
542689	Hypothetical protein		1379.5	321.483	4.29105
542759	Hypothetical protein		1044.5	350.977	2.97599
542952	Hypothetical transcriptional regulator ybaO		1238.63	417.338	2.96793
544327	Multidrug resistance-like ATP-binding protein mdlA		814.299	159.267	5.1128
544911	Multidrug resistance-like ATP-binding protein mdlA		774.787	138.621	5.58924
545064	Multidrug resistance-like ATP-binding protein mdlA		800.556	194.659	4.1126
545994	Multidrug resistance-like ATP-binding protein mdlB		793.684	157.792	5.02994
546849	Multidrug resistance-like ATP-binding protein mdlB		1106.35	433.559	2.55178
547185	Hypothetical protein		1142.42	415.863	2.74712
548978	Acyl-CoA thioesterase II		1252.37	454.205	2.75728
549676	Acyl-CoA thioesterase II		798.838	176.963	4.51415
549778	Acyl-CoA thioesterase II		757.608	141.57	5.35145
550693	Hypothetical protein ybaZ		1123.53	461.579	2.4341
550846	Hypothetical protein ybaZ		1334.83	566.282	2.35719
551296		yes	1470.55	513.193	2.86549
551477	Hypothetical protein ybaA		1011.86	412.914	2.45054
551775	Hypothetical protein ylaB		1290.17	443.882	2.90655
552213	Hypothetical protein ylaB		1042.78	345.078	3.02188
552742	Hypothetical protein ylaB		1582.21	699.004	2.26353
554227	Maltose O-acetyltransferase		1123.53	390.793	2.87499
554948	Haemolysin expression modulating protein		1606.27	693.105	2.31749
555888		yes	4214.08	2427.34	1.73609
557088	Acriflavine resistance protein B		1362.32	650.339	2.09478
557258	Acriflavine resistance protein B		1319.37	576.605	2.28817
558138	Acriflavine resistance protein B		883.017	233.001	3.78975
558333	Acriflavine resistance protein B		950.016	317.059	2.99634
558451	Acriflavine resistance protein B		967.195	322.958	2.99481
559056		yes	1633.75	822.878	1.98541
559305	Acriflavine resistance protein A precursor		1132.12	417.338	2.71271
559870	Acriflavine resistance protein A precursor		1566.75	523.516	2.99275
560846	Potential acrAB operon repressor		1152.73	293.464	3.92802
561374		yes	1285.01	494.022	2.60112
561705	Potassium efflux system kefA		1819.29	965.923	1.88347
561856	Potassium efflux system kefA		1345.14	542.687	2.47867
562716	Potassium efflux system kefA		1071.99	489.598	2.18953
563563	Potassium efflux system kefA		1224.88	324.432	3.77547
563671	Potassium efflux system kefA		1166.48	461.579	2.52714
563800	Potassium efflux system kefA		1063.4	404.066	2.63175
564388	Potassium efflux system kefA		1288.45	504.345	2.5547
564586		yes	994.682	324.432	3.06592
564662		yes	1118.37	494.022	2.26381
566467	Adenine phosphoribosyltransferase		1372.63	483.699	2.83777
571505	Chaperone protein htpG		1475.7	656.238	2.24873
573935	Acetyl esterase		1625.16	837.625	1.9402
574464	Acetyl esterase		998.118	318.533	3.13348
575267	Inosine-guanosine kinase		939.708	296.413	3.17027
575883	Inosine-guanosine kinase		1410.42	454.205	3.10525
576681	Hypothetical protein ybaL		1001.55	300.837	3.32922
577452	Hypothetical protein ybaL		943.144	287.565	3.27976
577683	Hypothetical protein ybaL		929.401	228.577	4.06602
579520	Protein ushA precursor		1250.65	448.306	2.78973
580132	Protein ushA precursor		1365.76	660.662	2.06725
580721	Protein ushA precursor		881.299	151.893	5.80209
581660		yes	925.965	215.305	4.30071
581837	Hypothetical protein ybaP		924.247	238.9	3.86876
582921		yes	1353.73	530.889	2.54993
583508		yes	3537.22	2449.46	1.44408
584835	Copper-transporting P-type ATPase		1118.37	454.205	2.46226
585903	Copper-transporting P-type ATPase		986.092	261.021	3.77783
586577	Probable glutaminase ybaS		1164.76	401.116	2.90379
586869	Probable glutaminase ybaS		1171.63	485.174	2.41486
587292	Hypothetical transport protein ybaT		1077.14	494.022	2.18035
587409	Hypothetical transport protein ybaT		803.992	225.628	3.56335
587615	Hypothetical transport protein ybaT		802.274	224.153	3.57913
588184	Hypothetical transport protein ybaT		1049.66	387.844	2.70639
588316	Hypothetical transport protein ybaT		1089.17	411.439	2.64722
588922	Transcriptional regulator cueR		987.81	334.755	2.95084
590530	Hypothetical protein ybbJ		1128.68	443.882	2.54275
590618	Hypothetical protein ybbJ		963.759	349.502	2.75752
590987	Hypothetical protein ybbK		1501.47	679.833	2.20859
591750		yes	1391.52	614.947	2.26284
592526	Hypothetical ABC transporter ATP-binding protein ybbL		2765.87	1563.17	1.76939
593213	Escherichia coli K-12 B0491 pseudogene /pseudo		972.349	305.261	3.1853
593570	Hypothetical protein ybbN		788.53	169.59	4.64964
593754	Hypothetical protein ybbN		786.812	160.741	4.89489
594142	Hypothetical protein ybbN		865.837	230.052	3.76366
595262	Acyl-CoA thioesterase I precursor		1250.65	591.352	2.11491
596321	Hypothetical ABC transporter ATP-binding protein ybbA		865.837	199.083	4.34912
596678	Hypothetical protein ybbP		869.273	256.596	3.38771
597377	Hypothetical protein ybbP		809.145	174.014	4.6499
597581	Hypothetical protein ybbP		905.35	306.736	2.95156
599472	Hypothetical protein ybbB		986.092	290.514	3.3943
599723	Hypothetical protein ybbB		920.811	286.09	3.2186
599924		yes	735.274	203.508	3.61301
600451	Hypothetical transcriptional regulator ybbS		781.659	202.033	3.86897
600539	Hypothetical transcriptional regulator ybbS		931.119	238.9	3.89752
600787	Hypothetical transcriptional regulator ybbS		895.042	210.881	4.2443
602091	Negative regulator of allantoin and glyoxylate utilization		2159.44	1306.58	1.65275
602116	Negative regulator of allantoin and glyoxylate utilization		2272.82	1420.13	1.60043
603420	Glyoxylate carboligase		962.041	265.445	3.62426
604121	Glyoxylate carboligase		2346.69	1451.1	1.61719
605302		yes	1955.01	988.044	1.97866
606257	2-hydroxy-3-oxopropionate reductase		1805.55	877.442	2.05774
610045	Putative purine permease ybbY		1035.91	362.774	2.85553
612011	Hypothetical protein ylbA		1881.13	713.751	2.63556
612897	Allantoate amidohydrolase		1035.91	393.743	2.63094
613153	Allantoate amidohydrolase		819.453	238.9	3.43011
613605	Allantoate amidohydrolase		908.785	266.919	3.40472
613738	Allantoate amidohydrolase		898.478	233.001	3.85611
613964	Allantoate amidohydrolase		1006.71	283.141	3.5555
615339	Protein fdrA		1757.44	796.334	2.20692
616635	Protein fdrA		1267.83	620.845	2.04211
617157	Hypothetical protein ylbE		1087.45	358.35	3.0346
617682	Hypothetical protein ylbE		903.632	246.274	3.66922
618288	Hypothetical protein ylbE		1254.09	591.352	2.12072
618361	Hypothetical protein ylbF		977.503	367.198	2.66206
618905	Hypothetical protein ylbF		1066.84	275.767	3.8686
619787	Carbamate kinase		824.607	213.83	3.85636
620117		yes	879.581	224.153	3.92402
620614	Phosphoribosylaminoimidazole carboxylase ATPase subunit		1142.42	359.825	3.17494
621042	Phosphoribosylaminoimidazole carboxylase ATPase subunit		802.274	238.9	3.3582
621121	Phosphoribosylaminoimidazole carboxylase ATPase subunit		752.454	179.912	4.18233
621758	Phosphoribosylaminoimidazole carboxylase catalytic		1803.83	840.575	2.14595
623618	Conserved hypothetical protein		754.172	103.228	7.30585
625326	Hypothetical protein ybcI		1065.12	346.553	3.07346
628256	Hypothetical protein ybcY precursor		2008.26	803.707	2.49875
628933		yes	2030.59	1176.8	1.72552
629782	Protease VII precursor		1102.91	393.743	2.8011
630014	Protease VII precursor		948.298	256.596	3.69568
630722	Hypothetical protein ybcH precursor		1190.53	440.933	2.70002
630811	Hypothetical protein ybcH precursor		1029.04	334.755	3.07401
631892	Bacteriophage N4 adsorption protein A precursor		745.582	150.419	4.95671
632817	Bacteriophage N4 adsorption protein A precursor		809.145	238.9	3.38696
633125	Bacteriophage N4 adsorption protein A precursor		912.221	213.83	4.2661
633511	Bacteriophage N4 adsorption protein A precursor		870.991	213.83	4.07328
634570	Bacteriophage N4 adsorption protein A precursor		1389.81	373.097	3.72505
635244	Bacteriophage N4 adsorption protein B		896.76	188.761	4.75078
635769	Bacteriophage N4 adsorption protein B		759.325	162.216	4.68095
636391	Bacteriophage N4 adsorption protein B		817.735	255.122	3.20527
636513	Bacteriophage N4 adsorption protein B		1053.09	449.781	2.34134
637431		yes	810.863	175.488	4.62061
638112		yes	742.146	176.963	4.19379
638897	Transcriptional Regulatory protein cusR		972.349	348.027	2.79389
639268	Probable outer membrane lipoprotein cusC precursor		895.042	252.172	3.54933
639607	Probable outer membrane lipoprotein cusC precursor		1006.71	277.242	3.63115
639975	Probable outer membrane lipoprotein cusC precursor		931.119	271.343	3.43151
640305	Probable outer membrane lipoprotein cusC precursor		1374.34	690.156	1.99135
640429	Probable outer membrane lipoprotein cusC precursor		1123.53	411.439	2.73072
641070	Putative copper efflux system protein cusB precursor		1260.96	564.807	2.23255
641130	Putative copper efflux system protein cusB precursor		1614.86	483.699	3.33855
641820	Putative copper efflux system protein cusB precursor		929.401	289.04	3.21548
642407	Putative cation efflux system protein cusA		712.941	128.298	5.55691
642585	Putative cation efflux system protein cusA		778.223	165.166	4.71177
642938	Putative cation efflux system protein cusA		819.453	179.912	4.55473
643748	Putative cation efflux system protein cusA		946.58	308.211	3.07121
644448	Putative cation efflux system protein cusA		1111.5	508.769	2.18469
645044	Putative cation efflux system protein cusA		992.964	387.844	2.56022
645161	Putative cation efflux system protein cusA		1317.65	523.516	2.51693
645906	Phenylalanine-specific permease		960.323	336.23	2.85615
647173	Hypothetical protein ybdG		1678.42	653.289	2.56918
647235	Hypothetical protein ybdG		1638.91	586.927	2.79235
647269	Hypothetical protein ybdG		1661.24	597.25	2.78148
649215	Hypothetical protein ybdF		1352.01	561.858	2.40632
649798		yes	886.452	138.621	6.39479
649946	Hypothetical protein ybdK		879.581	188.761	4.65977
651492		yes	1410.42	461.579	3.05565
652031	4'-phosphopantetheinyl transferase entD		1169.91	498.446	2.34712
652493	Ferrienterobactin receptor precursor		1056.53	312.635	3.37943
653372	Ferrienterobactin receptor precursor		888.17	228.577	3.88565
653807	Ferrienterobactin receptor precursor		657.968	131.248	5.01318
655144	Enterochelin esterase		1125.24	451.256	2.49359
655820	Enterochelin esterase		649.378	145.995	4.44796
656614	Enterobactin synthetase component F		862.401	278.717	3.09418
657573	Enterobactin synthetase component F		965.477	258.071	3.74113
658430	Enterobactin synthetase component F		941.426	210.881	4.46425
658935	Enterobactin synthetase component F		944.862	342.129	2.76172
659017	Enterobactin synthetase component F		1391.52	703.428	1.9782
659081	Enterobactin synthetase component F		1047.94	442.408	2.36872
659107	Enterobactin synthetase component F		1108.07	451.256	2.45552
659254	Enterobactin synthetase component F		1065.12	359.825	2.9601
660138	Enterobactin synthetase component F		2197.23	1247.59	1.76118
661088	Ferric enterobactin transport protein fepE		1420.73	659.187	2.15527
661566	Ferric enterobactin transport protein fepE		881.299	281.666	3.12888
661979	Ferric enterobactin transport ATP-binding protein		891.606	207.932	4.28798
663270	Ferric enterobactin transport system permease protein		793.684	286.09	2.77424
663810	Ferric enterobactin transport system permease protein		1250.65	541.212	2.31084
664359	Ferric enterobactin transport system permease protein		960.323	187.286	5.12758
664627	Hypothetical membrane protein P43		1305.63	517.617	2.52238
665156	Hypothetical membrane protein P44		900.196	293.464	3.06749
666168	Ferrienterobactin-binding periplasmic protein precursor		1140.71	407.015	2.80261
667237	Isochorismate synthase entC		745.582	119.45	6.24179
667513	Isochorismate synthase entC		695.762	135.672	5.12828
668770	Enterobactin synthetase component E		1369.19	712.276	1.92228
668926	Enterobactin synthetase component E		974.067	381.945	2.55028
669527	Enterobactin synthetase component E		1327.96	557.434	2.38228
670088	Isochorismatase		951.734	355.401	2.67792
671202	2,3-dihydro-2,3-dihydroxybenzoate dehydrogenase		944.862	302.312	3.12545
671386	Hypothetical protein ybdB		1010.14	268.394	3.76366
671698	Hypothetical protein ybdB		848.658	246.274	3.446	3.22931
672436	Carbon starvation protein A		785.094	266.919	2.94132
672948	Carbon starvation protein A		881.299	265.445	3.32009
673347	Carbon starvation protein A		802.274	206.457	3.88591
673866	Carbon starvation protein A		1171.63	407.015	2.87859
674121		yes	1207.71	492.547	2.45196
674230	Hypothetical protein yjiX		1099.48	362.774	3.03074
675297	Hypothetical oxidoreductase ybdH		1032.48	364.249	2.83454
675363	Hypothetical oxidoreductase ybdH		1138.99	486.648	2.34047
675735	Hypothetical aminotransferase ybdL		905.35	258.071	3.50814
676610	Hypothetical aminotransferase ybdL		1839.9	445.357	4.1313
677961	Hypothetical protein ybdN		816.017	166.64	4.89688
679048	Hypothetical transcriptional regulator ybdO		1382.93	417.338	3.3137
679279	Hypothetical transcriptional regulator ybdO		1094.32	280.192	3.90562
679912	Thiol:disulfide interchange protein dsbG precursor		1259.24	538.263	2.33946
680296		yes	1152.73	505.819	2.27894
680436	Hypothetical protein		1010.14	268.394	3.76366
680974	Hypothetical protein		1032.48	306.736	3.36601
682562	Alkyl hydroperoxide reductase subunit F		790.248	185.811	4.25296
682983	Alkyl hydroperoxide reductase subunit F		917.375	261.021	3.51457
683411	Unknown protein from 2D-page		996.4	294.938	3.37833
683936		yes	2149.13	1075.05	1.9991
684650		yes	1647.5	707.852	2.32746
685896	Citrate carrier/transporter		1176.78	398.167	2.9555
686088	Citrate carrier/transporter		1063.4	336.23	3.16272
686279	Citrate carrier/transporter		1295.32	520.566	2.48829
686776	Citrate carrier/transporter		1106.35	377.521	2.93056
687297	2-(5''-triphosphoribosyl)-3'-dephosphocoenzyme-A synthase		1527.24	747.669	2.04267
688294	Apo-citrate lyase phosphoribosyl-dephospho-CoA transferase		2506.46	960.025	2.61083
689083	Hypothetical protein		821.171	238.9	3.4373
689441	Hypothetical protein		855.53	188.761	4.53235
689783	Hypothetical protein		778.223	199.083	3.90903
690557	Citrate lyase beta chain		683.737	119.45	5.72404
690940	Citrate lyase beta chain		685.454	134.197	5.10782
691365	Escherichia coli K-12 B0617 pseudogene /pseudo		762.761	247.748	3.07878
691594	[Citrate [pro-3S]-lyase] ligase		785.094	172.539	4.55024
693183	Sensor kinase dpiB		895.042	241.85	3.70082
694116	Sensor kinase dpiB		948.298	309.685	3.06213
694701	Transcriptional Regulatory protein dpiA		1185.37	454.205	2.60977
695029	Transcriptional Regulatory protein dpiA		962.041	252.172	3.81502
695900	Anaerobic C4-dicarboxylate transporter dcuC		962.041	278.717	3.45168
696411	Anaerobic C4-dicarboxylate transporter dcuC		1020.45	320.008	3.18883
696502	Anaerobic C4-dicarboxylate transporter dcuC		951.734	277.242	3.43286
698657	Putative amidase		963.759	219.729	4.38612
699632	Putative amidase		872.709	203.508	4.28834
701182	Conserved hypothetical protein		1326.24	476.326	2.78432
701281	Conserved hypothetical protein		1089.17	311.16	3.50035
706590	Penicillin-binding protein 2		797.12	191.71	4.15795
709342	Alpha-ribazole-5'-phosphate phosphatase		908.785	308.211	2.94859
709605	Alpha-ribazole-5'-phosphate phosphatase		908.785	275.767	3.29548
715067	Hypothetical protein ybeL		962.041	249.223	3.86016
715717	Hypothetical protein ybeK		1200.83	458.629	2.61831
717305	Glutamate/aspartate transport ATP-binding protein		1257.53	496.971	2.53038
717737	Glutamate/aspartate transport system permease protein		1039.35	278.717	3.72905
718282	Glutamate/aspartate transport system permease protein		1029.04	446.832	2.30297
718568	Glutamate/aspartate transport system permease protein		1065.12	378.996	2.81037
718801		yes	1168.19	489.598	2.38603
718890	Glutamate/aspartate Periplasmic binding protein precursor		1049.66	368.673	2.84712
719815	Glutamate/aspartate Periplasmic binding protein precursor		1168.19	471.901	2.4755
720085		yes	1027.32	300.837	3.41488
720411	Hypothetical protein		1010.14	278.717	3.62426
720512	Hypothetical protein		939.708	253.647	3.70479
721902	Hypothetical protein		1166.48	367.198	3.17669
722211	Apolipoprotein N-acyltransferase		1214.58	437.984	2.77311
724161	Magnesium and cobalt efflux protein corC		960.323	238.9	4.01977
725282		yes	884.734	244.799	3.61413
726572	Hypothetical protein yleA		1489.45	576.605	2.58313
726649	Hypothetical protein yleA		1061.68	454.205	2.33745
727318	Hypothetical protein yleA		860.683	231.527	3.71743
727916		yes	1257.53	446.832	2.81432
729296		yes	822.889	144.52	5.69395
730250	tRNA-Met		1212.86	437.984	2.76919
730807	Asparagine synthetase B (glutamine-hydrolyzing)		1084.01	305.261	3.5511
731390	Asparagine synthetase B (glutamine-hydrolyzing)		761.043	202.033	3.76693
731956	Asparagine synthetase B (glutamine-hydrolyzing)		1059.96	334.755	3.16638
732036	Asparagine synthetase B (glutamine-hydrolyzing)		1154.45	358.35	3.22157
732817	NagD protein		910.503	281.666	3.23256
733094		yes	869.273	129.773	6.69842
735667	Glucosamine-6-phosphate isomerase		998.118	299.362	3.33414
735742	Glucosamine-6-phosphate isomerase		920.811	258.071	3.56805
737255	PTS system, N-acetylglucosamine-specific IIABC component		793.684	212.356	3.73752
737619	PTS system, N-acetylglucosamine-specific IIABC component		845.222	199.083	4.24557
737998	PTS system, N-acetylglucosamine-specific IIABC component		864.119	151.893	5.68899
738885	Hypothetical protein		1805.55	460.104	3.92421
739725	Hypothetical protein		1422.45	483.699	2.94077
740259	Hypothetical protein		1192.24	539.737	2.20893
740510	Hypothetical protein		1231.76	498.446	2.47119
741634	Hypothetical protein		2143.98	1173.85	1.82644
742457		yes	986.092	255.122	3.86518
743528	Putative alcohol dehydrogenase		944.862	256.596	3.68229
744860	Putative inner membrane protein		1101.19	371.622	2.96321
745587	Putative inner membrane protein		1997.95	1221.05	1.63627
746396	Putative pyridoxine phosphate biosynthetic protein		1080.58	401.116	2.69393
746784	Putative pyridoxine phosphate biosynthetic protein		846.94	230.052	3.68152
747678	Putative transcriptional regulator		1022.17	343.603	2.97485
750142	Hypothetical protein		1372.63	328.856	4.17394
750174	Hypothetical protein		1250.65	314.109	3.98159
750330		yes	1035.91	464.528	2.23003
750868	Hypothetical protein ybfM		736.992	107.653	6.84603
751160	Hypothetical protein ybfM		711.223	169.59	4.19379
751310	Hypothetical protein ybfM		776.505	134.197	5.78631
752341	Hypothetical lipoprotein ybfN precursor		1010.14	240.375	4.20237
753220		yes	953.452	154.843	6.15755
754064	Hypothetical protein ybfE		800.556	160.741	4.98039
754146	Hypothetical protein ybfE		694.044	137.146	5.06061
755008	Putative esterase/lipase ybfF		1108.07	464.528	2.38536
755947		yes	1254.09	514.668	2.4367
757551	Phosphoglucomutase		1726.52	973.297	1.77389
757675	Putrescine-ornithine antiporter		1317.65	550.06	2.39547
758919	Putrescine-ornithine antiporter		850.376	219.729	3.87011
759279	Ornithine decarboxylase, inducible		900.196	172.539	5.21735
759415	Ornithine decarboxylase, inducible		908.785	196.134	4.63349
760129	Ornithine decarboxylase, inducible		664.839	97.3297	6.8308
761298		yes	1163.04	263.97	4.40595
762645	Sensor protein kdpD		1353.73	334.755	4.04394
764724	Sensor protein kdpD		1219.73	485.174	2.51401
764806	Sensor protein kdpD		1149.3	463.053	2.48199
765629	Potassium-transporting ATPase C chain		654.532	145.995	4.48326
765956	Potassium-transporting ATPase B chain		764.479	166.64	4.5876
766049	Potassium-transporting ATPase B chain		838.35	235.951	3.55307
766265	Potassium-transporting ATPase B chain		785.094	172.539	4.55024
766508	Potassium-transporting ATPase B chain		762.761	162.216	4.70213
766572	Potassium-transporting ATPase B chain		776.505	169.59	4.57873
766653	Potassium-transporting ATPase B chain		800.556	176.963	4.52386
766784	Potassium-transporting ATPase B chain		707.788	98.8044	7.16352
767772		yes	1056.53	339.179	3.11495
768098	Potassium-transporting ATPase A chain		1008.43	334.755	3.01243
768185	Potassium-transporting ATPase A chain		1022.17	408.49	2.50231
768551	Potassium-transporting ATPase A chain		936.272	314.109	2.98072
768674	Potassium-transporting ATPase A chain		1260.96	554.484	2.27412
769226	Potassium-transporting ATPase A chain		836.632	188.761	4.43224
769889	Hypothetical protein ybfA precursor		848.658	219.729	3.86229
769955	Hypothetical protein ybfA precursor		852.094	233.001	3.65703
770051	Hypothetical protein ybfA precursor		937.99	342.129	2.74163
770153		yes	1084.01	340.654	3.18216
771073	Deoxyribodipyrimidine photolyase		1041.07	374.572	2.77935
771272	Deoxyribodipyrimidine photolyase		1183.65	348.027	3.40104
771493	Deoxyribodipyrimidine photolyase		1164.76	491.072	2.37186
772180	Hypothetical transporter ybgH		1071.99	460.104	2.32988
772465	Hypothetical transporter ybgH		1030.76	315.584	3.26619
772736	Hypothetical transporter ybgH		1297.04	598.725	2.16633
773346	Hypothetical transporter ybgH		984.374	225.628	4.36282
774604	Hypothetical protein ybgI		1051.37	342.129	3.07304
775307	Hypothetical protein ybgJ		967.195	261.021	3.70544
775541	Hypothetical protein ybgK		867.555	216.78	4.00201
775629	Hypothetical protein ybgK		759.325	215.305	3.52674
776520	Protein ybgL		740.428	150.419	4.92245
777156	Endonuclease VIII		1085.73	373.097	2.91005
777300	Endonuclease VIII		1352.01	610.523	2.21452
778157	AbrB protein		1154.45	501.395	2.30247
778297	AbrB protein		931.119	241.85	3.84999
779043		yes	1518.65	572.181	2.65415
779096		yes	1539.27	719.65	2.13891
779134	Putative conserved protein		1544.42	663.611	2.3273
782736	Succinate dehydrogenase flavoprotein subunit		611.583	103.228	5.92456
797129	Protein ybgE		793.684	165.166	4.80539
805289	Protein pnuC		1791.8	1027.86	1.74323
806002	Protein pnuC		1285.01	614.947	2.08963
806662	Hypothetical protein		1096.04	396.692	2.76295
807213	Phospho-2-dehydro-3-deoxyheptonate aldolase, Phe-sensitive		862.401	209.406	4.11832
808293		yes	955.17	222.679	4.28946
809242		yes	1723.08	814.03	2.11673
809279		yes	1704.19	738.821	2.30663
809953	Aldose 1-epimerase		791.966	175.488	4.51293
811217	Galactokinase		816.017	154.843	5.26998
813847		yes	1233.47	501.395	2.46008
814220	Putative molybdenum transport ATP-binding protein		924.247	280.192	3.29863
814689	Putative molybdenum transport ATP-binding protein		855.53	176.963	4.83451
815993	Transcriptional regulator modE		1059.96	433.559	2.44479
816342		yes	989.528	330.331	2.99557
816624	Hypothetical protein		1137.27	423.237	2.68708
816730	Molybdate-binding periplasmic protein precursor		958.605	401.116	2.38984
816794	Molybdate-binding periplasmic protein precursor		1063.4	430.61	2.46952
817100	Molybdate-binding periplasmic protein precursor		1238.63	524.99	2.35934
818850	Molybdenum transport ATP-binding protein modC		1035.91	275.767	3.75647
819693		yes	1187.09	380.471	3.12006
821713	Hypothetical protein ybhE		1570.19	699.004	2.24632
823212	Hypothetical protein ybhH		1652.65	675.409	2.44689
823300	Hypothetical protein ybhH		1151.01	547.111	2.1038
825046		yes	5078.2	3071.78	1.65318
826174	Hypothetical protein ybhJ		742.146	131.248	5.65455
827351	Putative lipoprotein ybHC precursor		896.76	246.274	3.64132
827722		yes	958.605	330.331	2.90195
827867		yes	1181.94	516.142	2.28994
828388		yes	1537.55	783.062	1.96351
829027	Protein ybhB		898.478	286.09	3.14054
829201	Protein ybhB		793.684	175.488	4.52272
829882	Peyer's patch-specific virulence factor GipA		1747.14	548.585	3.1848
830738		yes	816.017	163.691	4.98511
831183	Adenosylmethionine-8-amino-7-oxononanoate aminotransferase		755.89	141.57	5.33932
831793	Adenosylmethionine-8-amino-7-oxononanoate aminotransferase		1582.21	861.22	1.83718
831982	Adenosylmethionine-8-amino-7-oxononanoate aminotransferase		1381.22	668.036	2.06758
832690	Biotin synthase		697.48	125.349	5.56431
833045	Biotin synthase		771.351	132.722	5.81177
833647	8-amino-7-oxononanoate synthase		1061.68	255.122	4.16147
834619	Biotin synthesis protein bioC		1108.07	420.287	2.63645
837837	Excinuclease ABC subunit B		707.788	143.045	4.948
838396	Hypothetical protein ybhK		1740.26	908.41	1.91572
840195	Molybdenum cofactor biosynthesis protein A		886.452	196.134	4.51963
842055	Molybdopterin converting factor subunit 2		654.532	78.1587	8.3744
842974	Hypothetical protein ybhL		996.4	321.483	3.09939
844948	Hypothetical protein ybhN		611.583	141.57	4.31999
847859	Hypothetical protein ybhR		1252.37	485.174	2.58129
848283	Hypothetical protein ybhR		1011.86	352.451	2.87092
849033	Hypothetical protein ybhS		919.093	252.172	3.6447
850063	Hypothetical ABC transporter ATP-binding protein ybhF		1331.4	448.306	2.96984
850648	Hypothetical ABC transporter ATP-binding protein ybhF		919.093	256.596	3.58186
851189	Hypothetical ABC transporter ATP-binding protein ybhF		1053.09	417.338	2.52336
852223	Hypothetical membrane protein ybhG		843.504	207.932	4.05664
852369	Hypothetical membrane protein ybhG		726.685	176.963	4.10642
852759	Hypothetical transcriptional regulator ybiH		886.452	216.78	4.08918
852973	Hypothetical transcriptional regulator ybiH		788.53	246.274	3.20185
853265		yes	1075.42	328.856	3.2702
853737	Putative ATP-dependent RNA helicase rhlE		845.222	221.204	3.82101
854685	Putative ATP-dependent RNA helicase rhlE		757.608	190.235	3.98248
854793	Putative ATP-dependent RNA helicase rhlE		879.581	321.483	2.73601
855205		yes	831.479	197.609	4.2077
855877	Probable ATP-dependent helicase dinG		951.734	277.242	3.43286
856529	Probable ATP-dependent helicase dinG		790.248	159.267	4.96179
857125	Probable ATP-dependent helicase dinG		962.041	334.755	2.87387
857385	Probable ATP-dependent helicase dinG		1200.83	488.123	2.4601
857993	Hypothetical protein ybiB		1300.47	395.217	3.29053
858244	Hypothetical protein ybiB		795.402	324.432	2.45167
858837	Hypothetical oxidoreductase ybiC		1068.55	370.148	2.88683
859040	Hypothetical oxidoreductase ybiC		907.068	287.565	3.1543
859807		yes	1063.4	358.35	2.96749
859910		yes	917.375	227.103	4.03947
860777	Hypothetical protein		893.324	231.527	3.85841
862064	Probable tonB-dependent receptor ybiL precursor		994.682	333.28	2.98452
862812	Probable tonB-dependent receptor ybiL precursor		802.274	185.811	4.31768
862898	Probable tonB-dependent receptor ybiL precursor		805.71	182.862	4.40611
863489	Probable tonB-dependent receptor ybiL precursor		807.428	168.115	4.80283
863609	Probable tonB-dependent receptor ybiL precursor		757.608	148.944	5.08653
866072	Hypothetical protein ybiO		886.452	247.748	3.57804
866650	Hypothetical protein ybiO		714.659	154.843	4.61539
867101	Hypothetical protein ybiO		776.505	140.096	5.54267
870458	Hypothetical protein		790.248	174.014	4.5413
871306		yes	1553.01	659.187	2.35595
871340	Hypothetical transport protein ybiF		1496.32	657.713	2.27503
871606	Hypothetical transport protein ybiF		1302.19	530.889	2.45285
871834	Hypothetical transport protein ybiF		1023.89	405.54	2.52475
872506		yes	1546.14	524.99	2.94508
873406	Hypothetical protein ybiP		901.914	277.242	3.25316
874707	Hypothetical protein ybiP		1066.84	420.287	2.53835
875250	Hypothetical protein		962.041	230.052	4.18184
877099	Hypothetical protein ybiR		2248.77	1358.19	1.65571
878997	Hypothetical ABC transporter ATP-binding protein ybiT		755.89	188.761	4.00449
879858	Hypothetical ABC transporter ATP-binding protein ybiT		986.092	322.958	3.05332
879931		yes	1027.32	356.875	2.87866
881096	Putative formate acetyltransferase 3		1017.02	334.755	3.03809
881877	Putative formate acetyltransferase 3		1113.22	309.685	3.59468
882299	Putative formate acetyltransferase 3		1037.63	362.774	2.86026
882380	Putative formate acetyltransferase 3		972.349	352.451	2.75882
882917	Putative formate acetyltransferase 3		1824.44	501.395	3.63873
883606	Putative pyruvate formate-lyase 3 activating enzyme		1183.65	345.078	3.43011
884577	Fructose-6-phosphate aldolase 1		867.555	259.546	3.34259
885136	Fructose-6-phosphate aldolase 1		1339.99	604.624	2.21623
885249		yes	970.631	346.553	2.80082
886118	Molybdopterin biosynthesis protein moeA		816.017	165.166	4.9406
887324		yes	1120.09	358.35	3.12569
889034	Hypothetical ABC transporter ATP-binding protein yliA		908.785	222.679	4.08115
889211	Hypothetical ABC transporter ATP-binding protein yliA		858.965	219.729	3.9092
889263	Hypothetical ABC transporter ATP-binding protein yliA		790.248	222.679	3.54883
889645	Hypothetical ABC transporter ATP-binding protein yliA		814.299	191.71	4.24756
890987	Putative binding protein yliB precursor		857.248	348.027	2.46316
891124	Putative binding protein yliB precursor		1188.81	536.788	2.21467
891359	Putative binding protein yliB precursor		1046.22	415.863	2.51578
891662	Putative binding protein yliB precursor		1303.91	604.624	2.15656
892570	Hypothetical ABC transporter permease protein yliC		733.557	231.527	3.16835
893722		yes	893.324	162.216	5.507
893750		yes	855.53	132.722	6.44601
895093	Hypothetical protein yliE		924.247	265.445	3.48188
895381	Hypothetical protein yliE		802.274	119.45	6.71639
895530	Hypothetical protein yliE		934.554	262.495	3.56027
896525	Hypothetical membrane protein yliF		857.248	156.317	5.48402
896746	Hypothetical membrane protein yliF		883.017	168.115	5.25246
896856	Hypothetical membrane protein yliF		761.043	175.488	4.33672
897553	Hypothetical membrane protein yliF		829.761	190.235	4.36176
897690	Hypothetical protein yliG		980.939	203.508	4.82016
898449	Hypothetical protein yliG		676.865	126.824	5.33706
898972		yes	1032.48	328.856	3.1396
899712		yes	2008.26	1024.91	1.95945
900821	Hypothetical GST-like protein yliJ		937.99	322.958	2.90438
902454	Penicillin-binding protein 6 precursor		865.837	249.223	3.47415
902813	Penicillin-binding protein 6 precursor		802.274	207.932	3.85835
903462	Deoxyribose operon repressor		764.479	175.488	4.3563
904234	Hypothetical protein ybjG		944.862	297.888	3.17187
904362		yes	876.145	209.406	4.18395
905632	Multidrug translocase mdfA		1300.47	553.01	2.35163
905692	Multidrug translocase mdfA		1183.65	533.839	2.21725
906225	Protein ybjI		1224.88	479.275	2.5557
906967	Protein ybjI		2989.2	890.714	3.35596
907554	Hypothetical protein ybjJ		723.249	148.944	4.85585
908629	Hypothetical protein ybjK		893.324	150.419	5.93892
909189		yes	1065.12	356.875	2.98456
910380		yes	3258.92	1563.17	2.08481
911328	Hypothetical protein		1260.96	411.439	3.06476
912791	Hypothetical protein		857.248	157.792	5.43277
914246	Hypothetical protein ybiI		1145.86	396.692	2.88854
914476	DNA adenine methylase		1209.42	446.832	2.70666
914751	DNA adenine methylase		1006.71	314.109	3.20496
915345	Putative replication protein for prophage		738.71	137.146	5.38629
916697	Putative replication protein for prophage		1309.06	589.877	2.21921
918023	Hypothetical protein		1597.68	738.821	2.16247
919444		yes	4555.95	1426.03	3.19486
920289	Hypothetical protein		915.657	213.83	4.28217
921225	Probable capsid portal protein		840.068	235.951	3.56035
922114	Terminase, ATPase subunit		738.71	156.317	4.72571
922394	Terminase, ATPase subunit		704.352	154.843	4.54882
922497	Terminase, ATPase subunit		682.019	112.077	6.08529
924597	Hypothetical protein		2542.54	1210.72	2.10002
926149	Terminase, endonuclease subunit		2087.29	660.662	3.15939
926806	Probable phage tail protein		1248.94	572.181	2.18277
927291	Fels-2 prophage: probable prophage lysozyme		850.376	243.324	3.49483
927368	Fels-2 prophage: probable prophage lysozyme		795.402	199.083	3.99532
927596	Fels-2 prophage: probable prophage lysozyme		989.528	383.42	2.58079
927787	Putative membrane protein		864.119	225.628	3.82984
928269	Putative Regulatory protein		967.195	194.659	4.96865
928578		yes	826.325	235.951	3.50211
929369	Hypothetical protein		1001.55	287.565	3.48288
930266	Phage baseplate assembly protein		828.043	277.242	2.98671
930344	Phage baseplate assembly protein		1049.66	454.205	2.31097
930829	Phage baseplate assembly protein		805.71	187.286	4.30203
931011	Phage baseplate assembly protein		822.889	209.406	3.92963
932723	Probable variable tail fibre protein		836.632	169.59	4.93328
932965	Probable variable tail fibre protein		893.324	160.741	5.55752
933958	Hypothetical protein		891.606	144.52	6.16944
935092		yes	15940.7	5945.96	2.68093
936803	Putative tail fiber component of prophage		1388.09	670.985	2.06873
937805	Hypothetical protein		1106.35	502.87	2.20007
939176	Hypothetical protein		907.068	281.666	3.22036
939401	Hypothetical protein		960.323	228.577	4.20131
940366	Hypothetical protein		742.146	153.368	4.83899
941843	Putative regulator of late gene expression		766.197	135.672	5.64744
942580	Hypothetical membrane protein ybjL		948.298	172.539	5.49614
943418	Hypothetical membrane protein ybjL		757.608	141.57	5.35145
944033	Hypothetical membrane protein ybjL		6669.01	3860.74	1.72739
945750	Oxygen-insensitive NADPH nitroreductase		846.94	200.558	4.22292
945922	Oxygen-insensitive NADPH nitroreductase		786.812	181.387	4.33775
946161	Oxygen-insensitive NADPH nitroreductase		790.248	144.52	5.4681
948097	Putrescine-binding periplasmic protein precursor		1872.54	859.745	2.17802
949374	Putrescine transport ATP-binding protein potG		785.094	153.368	5.11902
950505		yes	700.916	165.166	4.24372
950899	Putrescine transport system permease protein potH		781.659	187.286	4.17361
951191	Putrescine transport system permease protein potH		881.299	218.254	4.03794
952793	Hypothetical protein ybjO		814.299	160.741	5.0659
953365	Hypothetical RNA methyltransferase ybjF		929.401	194.659	4.7745
955114	Arginine transport system permease protein artM		953.452	327.382	2.91236
955513	Arginine transport system permease protein artM		838.35	256.596	3.26719
956276	Arginine transport system permease protein artQ		962.041	300.837	3.19788
956488	Arginine-binding periplasmic protein 1 precursor		1207.71	530.889	2.27487
958205	Putative lipoprotein ybjP precursor		1120.09	437.984	2.55738
958383	Putative lipoprotein ybjP precursor		1006.71	294.938	3.41328
961090	Hypothetical protein ybjT		898.478	258.071	3.48151
962182	Hypothetical protein ybjT		862.401	213.83	4.03311
962889	Low-specificity L-threonine aldolase		790.248	191.71	4.1221
963934	Pyruvate dehydrogenase (cytochrome)		791.966	219.729	3.60428
964446	Pyruvate dehydrogenase (cytochrome)		941.426	230.052	4.09223
965134	Pyruvate dehydrogenase (cytochrome)		955.17	252.172	3.78777
966554	Prismane protein homolog		1379.5	544.161	2.53509
967380	Prismane protein homolog		888.17	305.261	2.90954
967439	Prismane protein homolog		1295.32	324.432	3.99257
967763	Prismane protein homolog		1034.19	395.217	2.61677
968241	Hypothetical protein ybjE		896.76	343.603	2.60987
968973	Hypothetical protein ybjE		2229.87	1343.44	1.65982
969583	Aquaporin Z		2071.82	1123.72	1.84373
971939	Hypothetical protein ybjD		795.402	172.539	4.60998
972745	Hypothetical protein ybjX		1331.4	451.256	2.95043
973037	Hypothetical protein ybjX		1010.14	393.743	2.56549
973597	Macrolide-specific efflux protein macA precursor		582.379	92.9056	6.2685
973741	Macrolide-specific efflux protein macA precursor		633.917	101.754	6.22991
974289	Macrolide-specific efflux protein macA precursor		1011.86	247.748	4.08423
974903	Escherichia coli K-12 B0879 pseudogene /pseudo		1133.83	480.75	2.35847
976824		yes	840.068	193.185	4.34852
977391		yes	707.788	138.621	5.10592
977989	ATP-dependent clp protease ATP-binding subunit clpA		580.661	110.602	5.25001
979298	ATP-dependent clp protease ATP-binding subunit clpA		1089.17	246.274	4.42259
980025	Hypothetical protein		791.966	148.944	5.31721
980089	Hypothetical protein		709.505	140.096	5.06443
980774		yes	967.195	290.514	3.32925
985769	Thioredoxin reductase		683.737	75.2093	9.09112
986687	Leucine-responsive Regulatory protein		968.913	340.654	2.84427
986986	Leucine-responsive Regulatory protein		793.684	193.185	4.10842
987220		yes	819.453	166.64	4.9175
988137	Cell division protein ftsK		730.121	119.45	6.11235
991413		yes	754.172	110.602	6.81879
995749	Anaerobic dimethyl sulfoxide reductase chain A precursor		855.53	172.539	4.95847
997232	Anaerobic dimethyl sulfoxide reductase chain A precursor		836.632	193.185	4.33074
997577	Anaerobic dimethyl sulfoxide reductase chain A precursor		953.452	255.122	3.73724
997977	Anaerobic dimethyl sulfoxide reductase chain B		910.503	210.881	4.31762
998864	Anaerobic dimethyl sulfoxide reductase chain C		1176.78	395.217	2.97756
1002209		yes	1221.45	468.952	2.60463
1002925	Escherichia coli K-12 B0903 pseudogene /pseudo		924.247	228.577	4.04348
1003092	Escherichia coli K-12 B0903 pseudogene /pseudo		980.939	340.654	2.87958
1004858	Probable formate transporter 1		1071.99	421.762	2.54169
1005811		yes	2174.9	1160.58	1.87397
1006362	Hypothetical protein ycaO		819.453	184.337	4.44542
1006780	Hypothetical protein ycaO		884.734	265.445	3.33303
1007011	Hypothetical protein ycaO		884.734	212.356	4.16629
1007787	Hypothetical protein ycaP		810.863	178.438	4.54424
1007947	Hypothetical protein ycaP		869.273	290.514	2.99219
1011074		yes	1094.32	376.046	2.91007
1011786	Putative metalloprotease ycaL		1046.22	334.755	3.12533
1012858		yes	657.968	91.4309	7.19634
1014847	Integration host factor beta-subunit		621.891	73.7346	8.43418
1017273	Hypothetical protein ycaI		781.659	169.59	4.60912
1017438	Hypothetical protein ycaI		884.734	255.122	3.46789
1018796	Probable transport ATP-binding protein msbA		690.608	104.703	6.59587
1022648		yes	980.939	250.698	3.91284
1028496	Cell division protein mukB		695.762	141.57	4.9146
1032261	Hypothetical protein ycbB		970.631	289.04	3.35812
1033088	Hypothetical protein ycbB		984.374	396.692	2.48146
1033614	Hypothetical protein ycbB		1230.04	471.901	2.60656
1034728	Hypothetical protein ycbL		805.71	159.267	5.05887
1035244	Hypothetical protein ycbL		840.068	145.995	5.75411
1037358	Outer membrane protein F precursor		1288.45	601.674	2.14144
1040077	Nicotinate phosphoribosyltransferase		1027.32	318.533	3.22516
1041408	Aminopeptidase N		1123.53	470.427	2.38831
1041909	Aminopeptidase N		858.965	244.799	3.50886
1043428	Aminopeptidase N		819.453	178.438	4.59238
1044719	Putative aliphatic sulfonates transport ATP-binding		1169.91	482.224	2.42607
1045685	Putative aliphatic sulfonates transport permease protein		1341.7	589.877	2.27455
1047616	Putative aliphatic sulfonates binding protein precursor		793.684	221.204	3.58802
1048499		yes	807.428	112.077	7.20425
1050333	Hypothetical protein ycbW		678.583	113.551	5.976
1051460	Hypothetical protein ycbX		992.964	343.603	2.88986
1051554		yes	852.094	196.134	4.34445
1051922	Hypothetical protein ycbY		850.376	209.406	4.06089
1052531	Hypothetical protein ycbY		943.144	411.439	2.29231
1053434	Hypothetical protein ycbY		791.966	113.551	6.97452
1054012	ABC transporter ATP-binding protein uup		776.505	131.248	5.91634
1055678		yes	1118.37	373.097	2.99754
1056770	Paraquat-inducible protein A		682.019	91.4309	7.45939
1060452	Putative protease La homolog		980.939	213.83	4.58746
1060596	Putative protease La homolog		797.12	216.78	3.6771
1061203	Putative protease La homolog		709.505	141.57	5.01168
1061803	Putative protease La homolog		1783.21	1007.21	1.77044
1064356	Cell division inhibitor		1025.6	365.724	2.80432
1064440	Hypothetical protein yccR		1384.65	604.624	2.29011
1065021	Hypothetical protein yccR		1017.02	309.685	3.28403
1065101	Hypothetical protein yccR		1075.42	312.635	3.43988
1066294	Hypothetical protein yccS		855.53	266.919	3.2052
1067315	Hypothetical protein yccS		929.401	250.698	3.70726
1068280	Helicase IV		795.402	209.406	3.79837
1068472	Helicase IV		645.942	112.077	5.7634
1068541	Helicase IV		620.173	116.501	5.32334
1069817	Helicase IV		848.658	224.153	3.78606
1070384	Methylglyoxal synthase		958.605	278.717	3.43935
1070577	Methylglyoxal synthase		798.838	250.698	3.18646
1074460		yes	1465.4	387.844	3.77831
1075039	Hypothetical protein		879.581	259.546	3.38892
1075767		yes	888.17	181.387	4.89655
1075878	Hypothetical protein		857.248	196.134	4.37072
1076569	Hydrogenase-1 small chain precursor		968.913	306.736	3.15879
1077198	Hydrogenase-1 large chain		1175.06	480.75	2.44423
1077800	Hydrogenase-1 large chain		731.839	184.337	3.97012
1078614	Hydrogenase-1 large chain		776.505	227.103	3.41918
1078742	Hydrogenase-1 large chain		943.144	294.938	3.19777
1078961	Probable Ni/Fe-hydrogenase 1 B-type cytochrome subunit		846.94	275.767	3.07121
1079122	Probable Ni/Fe-hydrogenase 1 B-type cytochrome subunit		874.427	210.881	4.14654
1079506	Probable Ni/Fe-hydrogenase 1 B-type cytochrome subunit		840.068	216.78	3.87522
1080318	Hydrogenase-1 operon protein hyaE		795.402	219.729	3.61992
1080375	Hydrogenase-1 operon protein hyaE		865.837	247.748	3.49483
1080443	Hydrogenase-1 operon protein hyaE		781.659	202.033	3.86897
1081223	Hydrogenase-1 operon protein hyaF		1200.83	315.584	3.80511
1081515	Cytochrome BD-II oxidase subunit I		788.53	224.153	3.51782
1083211	Cytochrome BD-II oxidase subunit II		913.939	291.989	3.13005
1084149	Cytochrome BD-II oxidase subunit II		1154.45	436.509	2.64473
1084340		yes	1101.19	355.401	3.09846
1086148		yes	1209.42	405.54	2.98225
1086426		yes	1066.84	387.844	2.75068
1086508		yes	1260.96	435.034	2.89853
1086585	Sfa protein		1166.48	446.832	2.61055
1089100	Sensor protein torS		706.07	175.488	4.02346
1089129	Sensor protein torS		702.634	150.419	4.67119
1089992		yes	905.35	228.577	3.9608
1091201	Periplasmic protein torT precursor		761.043	138.621	5.4901
1091466	Periplasmic protein torT precursor		766.197	156.317	4.90155
1092104	TorCAD operon transcriptional Regulatory protein torR		810.863	175.488	4.62061
1092362	TorCAD operon transcriptional Regulatory protein torR		730.121	141.57	5.1573
1092397	TorCAD operon transcriptional Regulatory protein torR		682.019	141.57	4.81752
1093606	Cytochrome c-type protein torC		719.813	157.792	4.56178
1093860	Cytochrome c-type protein torC		876.145	175.488	4.99261
1094460	Trimethylamine-N-oxide reductase 1 precursor		781.659	199.083	3.92629
1095535	Trimethylamine-N-oxide reductase 1 precursor		712.941	112.077	6.3612
1095813	Trimethylamine-N-oxide reductase 1 precursor		743.864	113.551	6.55091
1097112	Chaperone protein torD		960.323	278.717	3.44552
1098327	Curved DNA-binding protein		833.197	165.166	5.04462
1098492	Curved DNA-binding protein		893.324	290.514	3.07497
1099435	Glucose-1-phosphatase precursor		731.839	148.944	4.91352
1100585	Hypothetical protein yccJ		1059.96	390.793	2.71234
1101107	Flavoprotein wrbA		762.761	213.83	3.56713
1101699		yes	1053.09	432.085	2.43723
1103015	Putative purine permease ycdG		955.17	348.027	2.74452
1103768	Putative flavin:NADH reductase ycdH		759.325	166.64	4.55668
1103930	Putative NADH dehydrogenase/NAD(P)H nitroreductase		883.017	271.343	3.25424
1105073	Hypothetical protein ycdJ		858.965	190.235	4.51528
1105970	Hypothetical isochorismatase family protein ycdL		712.941	126.824	5.62152
1105981	Hypothetical isochorismatase family protein ycdL		721.531	131.248	5.49748
1106382	Hypothetical isochorismatase family protein ycdL		654.532	120.925	5.41272
1107647	Putative monooxygenase ycdM		1008.43	284.616	3.54311
1107941	Hypothetical transcriptional regulator ycdC		793.684	194.659	4.0773
1108825	PutA protein		955.17	349.502	2.73294
1109491	PutA protein		797.12	231.527	3.44289
1109909	PutA protein		690.608	175.488	3.93535
1110433	PutA protein		883.017	206.457	4.277
1112381	PutA protein		1078.86	253.647	4.25339
1112693	Hypothetical protein		1032.48	330.331	3.12558
1113380	Sodium/proline symporter		996.4	409.964	2.43045
1116000	Protein ycdO		1242.06	575.13	2.15962
1116649	Hypothetical protein ycdB precursor		663.121	103.228	6.42382
1117282	Hypothetical protein ycdB precursor		852.094	215.305	3.95761
1117481	Hypothetical protein ycdB precursor		888.17	255.122	3.48136
1117859		yes	762.761	237.425	3.21264
1119201	PhoH protein		838.35	227.103	3.6915
1119313	Hypothetical protein ycdP		828.043	191.71	4.31925
1120945	Hypothetical protein ycdQ		2073.54	1153.21	1.79806
1121957	Hypothetical lipoprotein ycdR precursor		721.531	76.684	9.40914
1123170	Hypothetical protein ycdS precursor		700.916	94.3803	7.42651
1124999	Hypothetical protein ycdS precursor		991.246	300.837	3.29496
1126221	Hypothetical protein ycdT		803.992	107.653	7.4684
1126889	Hypothetical protein ycdT		900.196	147.469	6.1043
1127311	Hypothetical protein ycdT		986.092	233.001	4.23213
1128743	Putative P4-family integrase		778.223	148.944	5.22494
1129494	Conserved hypothetical protein		817.735	129.773	6.30128
1130240	Conserved hypothetical protein		821.171	143.045	5.74064
1130261	Conserved hypothetical protein		831.479	147.469	5.63832
1130586	Conserved hypothetical protein		834.914	117.975	7.07702
1131101		yes	848.658	181.387	4.67871
1131328	Hypothetical protein		1015.3	358.35	2.83325
1132102	Prophage CP4-57 Regulatory protein alpA		962.041	235.951	4.0773
1132707		yes	819.453	191.71	4.27444
1133200	Hypothetical protein yfjI		1408.7	651.814	2.1612
1133894	Hypothetical protein yfjI		797.12	202.033	3.9455
1134046	Hypothetical protein yfjI		1046.22	378.996	2.7605
1134145	Hypothetical protein yfjI		955.17	246.274	3.87849
1134224	Hypothetical protein yfjI		869.273	209.406	4.15113
1135552	Conserved hypothetical protein		908.785	154.843	5.86909
1136110	Hypothetical protein		903.632	284.616	3.17492
1136509	Hypothetical protein		881.299	294.938	2.98808
1137054	Hypothetical protein		755.89	147.469	5.12575
1137487	Hypothetical protein		730.121	125.349	5.82471
1138244	Hypothetical protein		817.735	132.722	6.16125
1139526		yes	709.505	95.855	7.40186
1140221	Hypothetical protein		889.888	238.9	3.72494
1140309	Hypothetical protein		895.042	280.192	3.19439
1140731		yes	915.657	219.729	4.16721
1140921	Escherichia coli K-12 B3131 pseudogene /pseudo		840.068	178.438	4.70791
1141137	Escherichia coli K-12 B3131 pseudogene /pseudo		862.401	213.83	4.03311
1143463		yes	778.223	179.912	4.32556
1143819	Putative beta-ketoacyl-ACP synthase		857.248	255.122	3.36015
1145306	3-oxoacyl-[acyl-carrier protein] reductase		699.198	174.014	4.01806
1145482	3-oxoacyl-[acyl-carrier protein] reductase		606.43	92.9056	6.52737
1145597	3-oxoacyl-[acyl-carrier protein] reductase		645.942	107.653	6.00025
1145941	Conserved hypothetical protein		726.685	163.691	4.43937
1146008	Conserved hypothetical protein		712.941	159.267	4.4764
1146735	Putative 3-oxoacyl-[ACP] synthase		838.35	196.134	4.27437
1147544	Conserved hypothetical protein		1023.89	325.907	3.14165
1148609	Conserved hypothetical protein		644.224	119.45	5.39325
1149089	Conserved hypothetical protein		635.634	137.146	4.63472
1149912	Conserved hypothetical protein		738.71	187.286	3.94429
1150446	Conserved hypothetical protein		925.965	337.704	2.74194
1152645	Putative enzyme		747.3	193.185	3.86832
1153192	Conserved hypothetical protein		773.069	106.178	7.28089
1153833	Putative enzyme		694.044	137.146	5.06061
1154671	Conserved hypothetical protein		712.941	113.551	6.27858
1155523	Putative acyl carrier protein		1070.27	404.066	2.64876
1155889	Putative phospholipid biosynthesis acyltransferase		929.401	317.059	2.93132
1156473	Putative phospholipid biosynthesis acyltransferase		776.505	179.912	4.31602
1157142	Conserved hypothetical protein		912.221	233.001	3.91509
1157436	Putative O-methyltransferase		1439.63	665.086	2.16457
1158241	Putative O-methyltransferase		994.682	303.787	3.27428
1158352		yes	1228.32	439.458	2.79508
1159028		yes	931.119	265.445	3.50777
1159529	Hypothetical protein		912.221	278.717	3.27293
1160262	Hypothetical protein		905.35	199.083	4.54759
1160505	Hypothetical protein		805.71	157.792	5.10615
1161258	Hypothetical protein		666.557	85.5321	7.79306
1161336	Hypothetical protein		590.968	97.3297	6.07182
1161560	Hypothetical protein		651.096	125.349	5.19427
1162174	Hypothetical protein		888.17	305.261	2.90954
1162633	Hypothetical protein		883.017	206.457	4.277
1164443	Hypothetical protein		1056.53	359.825	2.93623
1164586	Hypothetical protein		1077.14	340.654	3.16199
1164708	Hypothetical protein		1034.19	395.217	2.61677
1168535	Cea protein		733.557	110.602	6.6324
1169239		yes	773.069	153.368	5.04061
1170146	Hypothetical protein		1128.68	359.825	3.13675
1171208	Putative Transposase		793.684	103.228	7.68862
1172779	Phospho-2-dehydro-3-deoxyheptonate aldolase		838.35	64.8865	12.9203
1172920	Phospho-2-dehydro-3-deoxyheptonate aldolase		821.171	185.811	4.41938
1173578	Hypothetical protein		1096.04	309.685	3.53921
1174370		yes	29797.5	21747.3	1.37017
1176796	MchB protein		1133.83	433.559	2.61518
1179122	MchD protein		1288.45	499.921	2.57731
1179352		yes	1303.91	548.585	2.37686
1180151	Microcin H47 secretion protein		1163.04	415.863	2.79669
1181119	Probable microcin H47 secretion ATP-binding protein		950.016	302.312	3.1425
1182419	Probable microcin H47 secretion ATP-binding protein		846.94	172.539	4.90869
1182725	Probable microcin H47 secretion ATP-binding protein		736.992	119.45	6.16988
1183355		yes	755.89	137.146	5.51155
1187074	Putative F1C and S fimbrial switch Regulatory protein		814.299	174.014	4.67951
1187481		yes	707.788	169.59	4.17353
1188074		yes	1872.54	819.929	2.28379
1188668	F1C major fimbrial subunit precursor		3234.86	1362.62	2.37401
1189514	F1C periplasmic chaperone		889.888	244.799	3.63518
1189948	F1C periplasmic chaperone		898.478	234.476	3.83185
1189981	F1C periplasmic chaperone		822.889	218.254	3.77032
1190083	F1C periplasmic chaperone		922.529	305.261	3.0221
1190900	F1C fimbrial usher		697.48	100.279	6.95539
1190967	F1C fimbrial usher		805.71	213.83	3.76799
1191281	F1C fimbrial usher		864.119	193.185	4.47302
1192054	F1C fimbrial usher		1037.63	376.046	2.75931
1193454	F1C minor fimbrial subunit protein G presursor		1281.58	504.345	2.54107
1194210	F1C Putative fimbrial adhesin precursor		747.3	112.077	6.66776
1195176	Hypothetical protein		956.888	274.293	3.48856
1196981	Hypothetical protein		953.452	253.647	3.75897
1197152	Hypothetical protein		1053.09	305.261	3.4498
1198123	Hypothetical protein		1008.43	303.787	3.31952
1198766	Siderophore receptor IroN		769.633	166.64	4.61853
1199924	Siderophore receptor IroN		908.785	252.172	3.60383
1200391	IroE protein		869.273	216.78	4.00994
1200678			809.145	169.59	4.7712
1202429	Ferric enterochelin esterase		700.916	143.045	4.89996
1204779	ATP binding cassette (ABC) transporter homolog		736.992	145.995	5.04808
1206644	Putative glucosyltransferase		752.454	112.077	6.71375
1208188		yes	879.581	184.337	4.7716
1209053	Hypothetical protein		1178.5	312.635	3.76958
1209081	Hypothetical protein		950.016	283.141	3.35528
1209233		yes	1075.42	432.085	2.48892
1209523	Putative conserved protein		982.657	320.008	3.07072
1209616	Putative conserved protein		931.119	287.565	3.23794
1209722		yes	979.221	231.527	4.22941
1209985		yes	1017.02	271.343	3.74807
1210848	Hypothetical protein		841.786	119.45	7.04718
1211503		yes	764.479	116.501	6.56202
1213196	Putative Transposase for IS629		1874.26	706.378	2.65334
1216372	Outer membrane heme/hemoglobin receptor		872.709	140.096	6.22937
1217452		yes	743.864	84.0575	8.84947
1219081		yes	1120.09	237.425	4.71765
1222096		yes	750.736	129.773	5.785
1222672		yes	690.608	60.4624	11.4221
1223025		yes	736.992	95.855	7.68862
1224685	Hypothetical protein yeeP		1075.42	395.217	2.7211
1224709	Hypothetical protein yeeP		1451.65	353.926	4.10157
1225647	Antigen 43 precursor		1090.89	412.914	2.64192
1226114	Antigen 43 precursor		853.812	262.495	3.25268
1227239	Antigen 43 precursor		1503.19	814.03	1.8466
1228313	Antigen 43 precursor		1190.53	474.851	2.50716
1228679	Antigen 43 precursor		1041.07	365.724	2.84659
1229785	Hypothetical protein yeeR		728.403	218.254	3.3374
1230481	Hypothetical protein yeeR		994.682	340.654	2.91992
1230649	Hypothetical protein yeeR		821.171	204.982	4.00606
1230726	Hypothetical protein yeeR		986.092	356.875	2.76313
1230757	Hypothetical protein yeeR		982.657	331.806	2.96154
1231525	Hypothetical protein		1364.04	539.737	2.52722
1232007	Hypothetical protein		1518.65	653.289	2.32462
1232510	Hypothetical protein		1030.76	417.338	2.46984
1233461	Hypothetical protein yafX		833.197	231.527	3.59871
1233513	Hypothetical protein		810.863	168.115	4.82327
1234538		yes	922.529	317.059	2.90965
1235062		yes	572.071	191.71	2.98404
1235213		yes	621.891	166.64	3.73194
1235348		yes	736.992	283.141	2.60292
1235566		yes	498.2	148.944	3.34488
1236404		yes	872.709	291.989	2.98884
1238123	Hypothetical protein		1463.68	494.022	2.96278
1238255	Hypothetical protein yeeV		1255.81	412.914	3.04133
1238799	Unknown protein encoded within prophage		1025.6	339.179	3.02378
1239236	Conserved hypothetical protein		1585.65	830.252	1.90984
1239816	Hypothetical protein		1352.01	474.851	2.84723
1240012	Conserved hypothetical protein		979.221	370.148	2.64549
1242435	Hypothetical protein ycdX precursor		755.89	160.741	4.70252
1243569	Hypothetical protein ycdY		1437.91	734.397	1.95794
1244070	Hypothetical protein ycdZ		1029.04	390.793	2.63321
1244328		yes	778.223	172.539	4.51042
1245861	Curli production assembly/transport component csgE		855.53	274.293	3.11904
1246835		yes	771.351	143.045	5.39236
1247628	Minor curlin subunit precursor		1712.78	846.473	2.02343
1247918		yes	1771.19	1002.79	1.76626
1248493	Putative curli production protein csgC precursor		1097.76	377.521	2.9078
1249601	Hypothetical protein ymdB		1042.78	340.654	3.06112
1251211	Hypothetical protein ymdC		907.068	197.609	4.59022
1251293	Glucans biosynthesis protein mdoC		912.221	218.254	4.17962
1251944	Glucans biosynthesis protein mdoC		785.094	126.824	6.19045
1253188	Periplasmic glucans biosynthesis protein mdoG precursor		709.505	113.551	6.24833
1257391	Hypothetical protein		1082.3	460.104	2.35229
1260341	Hypothetical protein yceA		912.221	249.223	3.66026
1260697	Hypothetical protein yceA		925.965	262.495	3.52755
1261251	Hypothetical protein yceA		876.145	193.185	4.53527
1261279	Hypothetical protein yceA		810.863	191.71	4.22964
1261342	Hypothetical protein yceA		996.4	334.755	2.9765
1262855	Hypothetical protein yceO		1858.8	1007.21	1.84549
1263965	N-methyl-L-tryptophan oxidase		726.685	172.539	4.21171
1264302	Hypothetical protein yceP		726.685	172.539	4.21171
1265200	Dihydroorotase		724.967	106.178	6.82786
1265415	Dihydroorotase		683.737	91.4309	7.47818
1266427	Putative lipoprotein yceB precursor		745.582	145.995	5.10692
1266952	Glutaredoxin 2		721.531	103.228	6.98965
1268495	Hypothetical transport protein yceL		688.89	151.893	4.53536
1268648	Hypothetical transport protein yceL		889.888	247.748	3.5919
1269015		yes	1013.58	210.881	4.8064
1269450	Ribosomal-protein-alanine acetyltransferase		817.735	178.438	4.58275
1269659	Hypothetical protein yceH		858.965	258.071	3.32841
1271627	Virulence factor mviN homolog		639.07	109.127	5.8562
1271793	Virulence factor mviN homolog		587.532	78.1587	7.51717
1272955	Flagella synthesis protein flgN		778.223	176.963	4.39766
1273697		yes	838.35	154.843	5.41421
1274247	Flagella basal body P-ring formation protein flgA		669.993	120.925	5.54058
1274314	Flagella basal body P-ring formation protein flgA		632.199	81.1081	7.79452
1275808	Basal-body rod modification protein flgD		907.068	408.49	2.22054
1278330	Flagellar basal-body rod protein flgG		692.326	113.551	6.09703
1278376	Flagellar basal-body rod protein flgG		685.454	123.874	5.53348
1279034		yes	843.504	227.103	3.7142
1282341	Flagellar hook-associated protein 1		621.891	95.855	6.48783
1284516		yes	980.939	271.343	3.61512
1289680		yes	1980.77	1181.23	1.67688
1290242	Hypothetical protein yceD		934.554	165.166	5.65829
1291786	Fatty acid/phospholipid synthesis protein plsX		895.042	209.406	4.27419
1292524	3-oxoacyl-[acyl-carrier-protein] synthase III		651.096	98.8044	6.58975
1301995	PTS system, glucose-specific IIBC component		750.736	150.419	4.99098
1302477	PTS system, glucose-specific IIBC component		929.401	197.609	4.70324
1302933	FhuE receptor precursor		724.967	132.722	5.46228
1303208	FhuE receptor precursor		810.863	122.399	6.62473
1304180	FhuE receptor precursor		736.992	154.843	4.75962
1305093	FhuE receptor precursor		838.35	128.298	6.53439
1307528	Hypothetical protein ycfN		685.454	97.3297	7.0426
1308237	Beta-hexosaminidase		1051.37	380.471	2.76335
1312192	Hypothetical protein		1240.35	411.439	3.01465
1312253	Hypothetical protein		991.246	325.907	3.0415
1312369		yes	907.068	320.008	2.83451
1314085	Hypothetical protein ycfS precursor		766.197	157.792	4.85574
1314683	Hypothetical protein ycfS precursor		850.376	207.932	4.08969
1316369	Transcription-repair coupling factor		743.864	199.083	3.73644
1317055	Transcription-repair coupling factor		563.481	122.399	4.60363
1317505	Transcription-repair coupling factor		611.583	97.3297	6.28363
1318339	Hypothetical protein ycfT		802.274	166.64	4.81441
1318981	Hypothetical protein ycfT		704.352	122.399	5.75453
1320892	Lipoprotein releasing system ATP-binding protein lolD		704.352	94.3803	7.46291
1322239	Lipoprotein releasing system transmembrane protein		704.352	113.551	6.20294
1325825	Hypothetical protein ymfA		874.427	184.337	4.74364
1325977		yes	771.351	172.539	4.47059
1328748	Prophage lambda integrase		824.607	181.387	4.54612
1328816	Prophage lambda integrase		771.351	117.975	6.53824
1329638	Exodeoxyribonuclease VIII		711.223	151.893	4.68239
1330826	Exodeoxyribonuclease VIII		761.043	202.033	3.76693
1331468	Exodeoxyribonuclease VIII		661.403	126.824	5.21515
1335639	Hypothetical protein		718.095	123.874	5.79697
1337739		yes	977.503	278.717	3.50715
1337799		yes	908.785	241.85	3.75765
1338031	Hypothetical protein		951.734	237.425	4.00856
1338924	Hypothetical protein		766.197	144.52	5.30168
1339344	Hypothetical protein ydfU		647.66	162.216	3.99257
1340831	Antitermination protein Q homolog of cryptic prophage		730.121	126.824	5.75698
1340924	Antitermination protein Q homolog of cryptic prophage		958.605	300.837	3.18646
1342226	tRNA-Met		1022.17	322.958	3.16503
1343793	Enhancing lycopene biosynthesis protein 1		18029.7	9971.87	1.80805
1346527	Hypothetical protein		1278.14	544.161	2.34883
1347133	Hypothetical protein		1099.48	367.198	2.99423
1348968	Prophage Qin DNA packaging protein NU1 homolog		1295.32	583.978	2.2181
1349622	Putative DNA packaging protein of prophage; terminase		819.453	172.539	4.74938
1351453	Putative capsid protein of prophage		726.685	181.387	4.00626
1352545	Putative capsid protein of prophage		623.609	84.0575	7.41884
1353373	Putative capsid assembly protein of prophage		925.965	294.938	3.13952
1353517	Putative capsid assembly protein of prophage		776.505	219.729	3.53392
1353816	Putative capsid assembly protein of prophage		848.658	197.609	4.29464
1353924	Putative capsid assembly protein of prophage		843.504	262.495	3.21341
1355332	Putative capsid protein of prophage		898.478	196.134	4.58094
1355762	Putative capsid protein of prophage		749.018	148.944	5.02886
1356915	Putative tail component of prophage		645.942	140.096	4.61072
1358317	Putative tail fiber component V of prophage		809.145	187.286	4.32038
1359762	Putative tail component of prophage		840.068	261.021	3.2184
1359825	Putative tail component of prophage		840.068	200.558	4.18865
1362246	Putative tail component of prophage		683.737	119.45	5.72404
1362378	Putative tail component of prophage		623.609	175.488	3.55356
1362904	Hypothetical protein		1540.98	740.295	2.08158
1363609	Putative tail assembly protein of cryptic prophage		719.813	199.083	3.61564
1364648	Putative tail component of prophage		683.737	143.045	4.77987
1365421	Putative tail component of prophage		836.632	324.432	2.57876
1366035	Putative tail component of prophage		627.045	132.722	4.72449
1367374	Putative tail component of prophage		860.683	230.052	3.74126
1368006	Putative tail component of prophage		1135.55	468.952	2.42147
1368963		yes	941.426	213.83	4.40268
1370150	Hypothetical protein		1068.55	339.179	3.15041
1370215	Hypothetical protein		1230.04	522.041	2.35621
1370499	Hypothetical protein		1305.63	371.622	3.51332
1371364		yes	929.401	209.406	4.43827
1371883	Hypothetical protein ybcY precursor		1915.49	749.144	2.55691
1372040			1223.17	404.066	3.02715
1375036		yes	895.042	255.122	3.50829
1375183	Hypothetical protein		925.965	265.445	3.48835
1375825	Peptidase T		824.607	156.317	5.27521
1376586	Hypothetical protein ycfD		793.684	132.722	5.98004
1376627	Hypothetical protein ycfD		726.685	143.045	5.08011
1377096	Hypothetical protein ycfD		615.019	117.975	5.21312
1377115	Hypothetical protein ycfD		584.097	100.279	5.82471
1378301		yes	778.223	207.932	3.74269
1378696	Unknown protein encoded by prophage		633.917	148.944	4.25608
1378915	Unknown protein encoded by prophage		762.761	151.893	5.02169
1378917	Unknown protein encoded by prophage		778.223	151.893	5.12348
1378919	Unknown protein encoded by prophage		757.608	138.621	5.46531
1379004		yes	963.759	294.938	3.26766
1379603		yes	943.144	320.008	2.94725
1379908	Hypothetical protein		786.812	193.185	4.07285
1380137	Hypothetical protein		743.864	162.216	4.58564
1382728	Hypothetical protein		604.712	85.5321	7.06999
1383981	Hypothetical protein		946.58	380.471	2.48792
1384049		yes	956.888	259.546	3.68678
1384274		yes	927.683	159.267	5.82471
1384500	Unknown protein encoded by prophage		841.786	227.103	3.70663
1384973		yes	958.605	303.787	3.15552
1385533	Hypothetical protein		1233.47	237.425	5.19521
1386257	Putative capsid protein of prophage		611.583	115.026	5.31692
1387362	Hypothetical protein		1410.42	653.289	2.15896
1388254	Hypothetical protein		910.503	154.843	5.88018
1388558	Unknown protein encoded by prophage		822.889	132.722	6.20008
1390646	Sensor protein phoQ		651.096	98.8044	6.58975
1391488		yes	870.991	261.021	3.33687
1396606	Hypothetical protein		628.763	101.754	6.17926
1397596	Prophage lambda integrase		877.863	203.508	4.31366
1397628	Prophage lambda integrase		946.58	222.679	4.25088
1398078	Prophage lambda integrase		829.761	166.64	4.97935
1399176	Putative Transposase for IS629		1417.29	513.193	2.76172
1401632	Hypothetical protein		1230.04	474.851	2.59037
1402284	Hypothetical protein		676.865	113.551	5.96087
1409138	Putative single-stranded DNA binding protein of prophage		1071.99	290.514	3.68997
1409264		yes	1078.86	306.736	3.51723
1410319	Putative superinfection exclusion protein B of prophage		968.913	286.09	3.38674
1411045		yes	639.07	116.501	5.48555
1412101	Hypothetical protein		1011.86	290.514	3.483
1412209	Hypothetical protein		860.683	233.001	3.6939
1412251	Hypothetical protein		958.605	258.071	3.7145
1413615	Putative Regulatory protein CII of bacteriophage		807.428	117.975	6.84403
1414760	Putative replication protein O of bacteriophage		901.914	250.698	3.59762
1415058	Putative replication protein P of bacteriophage		721.531	188.761	3.82247
1416387	Putative Transposase for IS629		1525.52	600.2	2.54169
1419307	Hypothetical protein		901.914	284.616	3.16888
1419486	Antitermination protein Q homolog from lambdoid prophage		721.531	165.166	4.36853
1419927		yes	798.838	153.368	5.20864
1420452	Outer membrane porin protein nmpC precursor		781.659	132.722	5.88943
1421516		yes	1348.58	502.87	2.68176
1422034	Probable lysozyme from lambdoid prophage DLP12		893.324	169.59	5.26756
1422885	Bor protein homolog from lambdoid prophage DLP12 precursor		1199.12	436.509	2.74706
1423771	Partial tonB-like membrane protein		750.736	141.57	5.30291
1424441		yes	843.504	143.045	5.89677
1425509	Putative DNA packaging protein of prophage; terminase		656.25	106.178	6.18067
1426270	Putative DNA packaging protein of prophage; terminase		685.454	120.925	5.66844
1426849	Putative DNA packaging protein of prophage; terminase		977.503	404.066	2.41917
1427586	Putative capsid protein of prophage		688.89	132.722	5.19046
1427868	Putative capsid protein of prophage		633.917	103.228	6.14091
1428136	Putative capsid protein of prophage		718.095	190.235	3.77477
1428424	Putative capsid protein of prophage		709.505	125.349	5.66025
1429355	Putative capsid assembly protein of prophage		745.582	165.166	4.51415
1429563	Putative capsid assembly protein of prophage		683.737	163.691	4.177
1429596	Putative capsid assembly protein of prophage		695.762	162.216	4.28911
1429788	Putative capsid assembly protein of prophage		819.453	238.9	3.43011
1430267	Putative capsid assembly protein of prophage		1128.68	367.198	3.07376
1430594	Putative capsid assembly protein of prophage		1058.25	398.167	2.65779
1431606	Putative capsid protein of prophage		982.657	321.483	3.05664
1431691	Putative capsid protein of prophage		886.452	258.071	3.43492
1432006	Putative capsid protein of prophage		937.99	395.217	2.37335
1432282	Hypothetical protein		999.836	420.287	2.37893
1432656	Putative head-tail joining protein of prophage		1120.09	418.813	2.67444
1432832	Putative head-tail joining protein of prophage		809.145	243.324	3.32538
1435338	Putative tail component of prophage		1283.29	604.624	2.12247
1435446	Putative tail component of prophage		991.246	365.724	2.71037
1435982	Putative tail component of prophage		764.479	213.83	3.57517
1436064	Putative tail component of prophage		752.454	209.406	3.59327
1437396	Putative tail component of prophage		803.992	227.103	3.54021
1438312	Hypothetical protein		1181.94	290.514	4.06843
1439657	Putative tail component of prophage		1774.62	943.803	1.88029
1440262	Putative tail component of prophage		838.35	259.546	3.23007
1441613	Putative tail component of prophage		766.197	190.235	4.02763
1443197	Putative tail component of prophage		694.044	140.096	4.95407
1443818	Putative tail component of prophage		661.403	89.9562	7.3525
1443994	Hypothetical protein		774.787	119.45	6.48628
1445347	Hypothetical protein		893.324	280.192	3.18826
1448180	SitC protein		644.224	79.6334	8.08988
1448208	SitC protein		589.25	79.6334	7.39954
1449949	SitA protein		755.89	168.115	4.49627
1450369		yes	669.993	132.722	5.04808
1452661	Hypothetical protein ycgX		644.224	110.602	5.82471
1454278	Hypothetical protein ycgF		728.402	75.2093	9.685
1454354	Hypothetical protein ycgF		723.249	107.653	6.71836
1454893	Hypothetical protein ycgF		680.301	107.653	6.31941
1455831	Hypothetical protein		762.761	112.077	6.80571
1455930	Hypothetical protein		805.71	129.773	6.20861
1456502		yes	2424	1505.66	1.60992
1457783	Conserved hypothetical protein		814.299	143.045	5.6926
1458211	Hypothetical protein		721.531	107.653	6.70241
1458333		yes	750.736	109.127	6.87946
1458528		yes	755.89	141.57	5.33932
1459968	Putative conserved protein		1243.78	511.718	2.4306
1461006	Hypothetical protein		1221.45	380.471	3.21036
1463084	Septum site-determining protein minD		700.916	94.3803	7.42651
1463806	Septum site-determining protein minC		630.481	109.127	5.77748
1464534		yes	1037.63	249.223	4.16346
1465230	Protein ycgK precursor		797.12	98.8044	8.06766
1465725	Protein ycgL		927.683	261.021	3.55406
1467119	Hypothetical protein ycgN		723.249	171.064	4.22794
1469526	UmuC protein		651.096	110.602	5.88684
1470739	Na(+)/H(+) antiporter 2		786.812	261.021	3.01437
1471030	Na(+)/H(+) antiporter 3		867.555	225.628	3.84507
1471764	Na(+)/H(+) antiporter 4		1173.35	430.61	2.72485
1473143	Hypothetical protein ycgB		628.763	148.944	4.22147
1475964	D-amino acid dehydrogenase small subunit		535.994	73.7346	7.26924
1477745	Putative Na(+)/H(+) exchanger ycgO		956.888	328.856	2.90974
1478585			1209.42	545.636	2.21654
1482256	Putative outer membrane receptor, probably tonB dependent		1092.6	387.844	2.81712
1482856	Putative outer membrane receptor, probably tonB dependent		719.813	116.501	6.17862
1484513	Putative pyrophosphorylase modD		630.481	101.754	6.19614
1485725	Hypothetical protein		606.43	107.653	5.63321
1487705		yes	637.352	115.026	5.54094
1491036	Hypothetical protein ycgC		767.915	141.57	5.42426
1492966	Protein ycgS		805.71	140.096	5.75114
1494752	Glycerol metabolism operon Regulatory protein		584.097	101.754	5.74029
1497059	Probable GTP-binding protein ychF		709.505	113.551	6.24833
1498564		yes	718.095	145.995	4.91864
1499917	Putative sulfate transporter ychM		826.325	235.951	3.50211
1500023	Putative sulfate transporter ychM		761.043	256.596	2.96592
1502586	4-diphosphocytidyl-2-C-methyl-D-erythritol kinase		663.121	113.551	5.83984
1506879	Protein sirB2		790.248	221.204	3.57249
1507960	Protein sirB1		936.272	252.172	3.71283
1509423		yes	1006.71	352.451	2.8563
1510305	Calcium/proton antiporter		929.401	278.717	3.33457
1510637	Calcium/proton antiporter		577.225	131.248	4.39798
1511529	Cation transport protein chaC		692.326	113.551	6.09703
1511550	Cation transport protein chaC		659.685	109.127	6.04511
1512035		yes	822.889	268.394	3.06597
1512440		yes	1047.94	318.533	3.28988
1514062	Nitrate/nitrite response regulator protein narL		738.71	175.488	4.20945
1514313	Nitrate/nitrite response regulator protein narL		690.608	143.045	4.8279
1515142	Nitrate/nitrite sensor protein narX		651.096	76.684	8.49064
1515473	Nitrate/nitrite sensor protein narX		549.738	81.1081	6.77785
1516188	Nitrate/nitrite sensor protein narX		1436.19	678.358	2.11716
1518153		yes	1046.22	330.331	3.16719
1522302	Respiratory nitrate reductase 1 beta chain		862.401	216.78	3.97824
1523329	Respiratory nitrate reductase 1 beta chain		798.838	274.293	2.91236
1525056	Respiratory nitrate reductase 1 gamma chain		568.635	122.399	4.64573
1526112	Hypothetical protein		599.558	70.7852	8.4701
1526293	Hypothetical protein		601.276	97.3297	6.17772
1526702	Hypothetical protein ybjS		664.839	104.703	6.34975
1527220	Hypothetical protein ybjS		870.991	317.059	2.7471
1527384	Putative gumP homolog		743.864	207.932	3.57745
1528017	Putative gumP homolog		596.122	106.178	5.61437
1529717	Hypothetical protein		704.352	128.298	5.48996
1530032	Hypothetical protein		695.762	101.754	6.8377
1532316		yes	659.685	132.722	4.97042
1534155		yes	800.556	134.197	5.96553
1534958	Hypothetical protein ychK		642.506	75.2093	8.54291
1535006	Hypothetical protein ychK		663.121	73.7346	8.99335
1539401	Transposase insG for insertion sequence element IS4		917.375	342.129	2.68138
1540516	Aldehyde-alcohol dehydrogenase		1168.19	449.781	2.59725
1541090	Aldehyde-alcohol dehydrogenase		659.685	110.602	5.9645
1541565	Aldehyde-alcohol dehydrogenase		766.197	163.691	4.68076
1543337		yes	876.145	194.659	4.50091
1543630		yes	726.685	156.317	4.64878
1544333		yes	831.479	185.811	4.47486
1544552		yes	1025.6	258.071	3.97412
1545639	Periplasmic oligopeptide-binding protein precursor		764.479	120.925	6.32194
1547518	Oligopeptide transport system permease protein oppB		644.224	94.3803	6.82583
1547752		yes	723.249	89.9562	8.04001
1548190	Oligopeptide transport system permease protein oppC		608.148	122.399	4.96855
1548278	Oligopeptide transport system permease protein oppC		721.531	120.925	5.96678
1548385	Oligopeptide transport system permease protein oppC		570.353	101.754	5.60523
1548794	Oligopeptide transport ATP-binding protein oppD		609.865	92.9056	6.56436
1549335	Oligopeptide transport ATP-binding protein oppD		697.48	100.279	6.95539
1550629	Oligopeptide transport ATP-binding protein oppF		635.634	117.975	5.38786
1551417	Cardiolipin synthetase		718.095	89.9562	7.98272
1552100	Cardiolipin synthetase		697.48	147.469	4.72967
1552435	Cardiolipin synthetase		759.325	116.501	6.51778
1552862	Hypothetical protein		733.557	98.8044	7.42433
1553719	Putative potassium channel protein		853.812	181.387	4.70712
1554527	Protein yciI		814.299	207.932	3.91619
1555871		yes	857.248	219.729	3.90138
1556200		yes	924.247	287.565	3.21405
1560906	Tryptophan synthase beta chain		673.429	101.754	6.61822
1561158	Tryptophan synthase beta chain		649.378	150.419	4.31714
1563850	Anthranilate synthase component II		649.378	92.9056	6.98965
1564259	Anthranilate synthase component II		613.301	98.8044	6.20723
1565213	Anthranilate synthase component I		664.839	129.773	5.1231
1565488	Anthranilate synthase component I		673.429	129.773	5.18929
1566326	Anthranilate synthase component I		647.66	145.995	4.43619
1567070	Protein trpH		726.685	140.096	5.18706
1567474	Protein trpH		702.634	128.298	5.47657
1567756	Protein yciO		840.068	238.9	3.5164
1568309	Protein yciO		1394.96	656.238	2.12569
1569253	Hypothetical protein yciQ		711.223	154.843	4.5932
1571281	Hypothetical protein yciL		706.07	162.216	4.35265
1571653	COB(I)alamin adenosyltransferase		590.968	113.551	5.20442
1571715	COB(I)alamin adenosyltransferase		592.686	109.127	5.43115
1572435	Hypothetical oxidoreductase yciK		781.659	148.944	5.24801
1573862	Possible protease sohB		896.76	286.09	3.13453
1574499	Hypothetical protein		1260.96	356.875	3.53334
1574559	Hypothetical protein		974.067	312.635	3.11567
1574683		yes	975.785	378.996	2.57466
1577460	DNA topoisomerase I		1035.91	367.198	2.82112
1577723	DNA topoisomerase I		967.195	353.926	2.73276
1577817	DNA topoisomerase I		1233.47	586.927	2.10158
1579339		yes	807.428	190.235	4.24436
1579635	Conserved hypothetical protein		872.709	165.166	5.28384
1579861		yes	826.325	166.64	4.95874
1581137	Aconitate hydratase 1		663.121	101.754	6.51692
1581217	Aconitate hydratase 2		688.89	85.5321	8.05417
1582616	Aconitate hydratase 3		817.735	157.792	5.18236
1584108	Phosphatidylglycerophosphatase B		608.148	98.8044	6.15507
1584810	Hypothetical protein yciS		640.788	95.855	6.68498
1585439	Hypothetical protein yciM precursor		652.814	92.9056	7.02664
1587746	Hypothetical transcriptional regulator yciT		843.504	185.811	4.53958
1590026	Hypothetical protein yciR		644.224	106.178	6.06741
1590045	Hypothetical protein yciR		659.685	94.3803	6.98965
1590384	Hypothetical protein yciR		676.865	100.279	6.74981
1590597	Hypothetical protein yciR		736.992	97.3297	7.57212
1591323	Exoribonuclease II		745.582	134.197	5.55588
1591993	Exoribonuclease II		577.225	76.684	7.52732
1592021	Exoribonuclease II		623.609	95.855	6.50575
1592304	Exoribonuclease II		652.813	64.8865	10.0609
1592558	Exoribonuclease II		570.353	69.3105	8.22895
1592879	Exoribonuclease II		608.148	106.178	5.72763
1593366	Hypothetical protein yciW		757.608	132.722	5.70822
1594372	Hypothetical protein yciW		881.299	210.881	4.17913
1595523		yes	1156.17	409.964	2.82017
1596234	Putative transcriptional repressor		1668.11	861.22	1.93692
1598342	Hypothetical protein		791.966	166.64	4.75255
1599939	Acriflavine resistance protein B		615.019	73.7346	8.34099
1601175	Partial Putative outer membrane channel protein		675.147	88.4815	7.63037
1601680	Partial Putative outer membrane channel protein		630.481	88.4815	7.12556
1602334	Putative membrane transport protein		11257.6	6814.55	1.65199
1603260	Putative membrane transport protein		865.837	237.425	3.64678
1603895	Peptide transport system ATP-binding protein sapF		621.891	91.4309	6.80176
1605318	Peptide transport system permease protein sapC		639.07	82.5828	7.73854
1605384	Peptide transport system permease protein sapC		587.532	101.754	5.77406
1605402	Peptide transport system permease protein sapC		597.84	92.9056	6.43492
1608129	Peptide transport periplasmic protein sapA precursor		656.25	75.2093	8.72564
1608490	Peptide transport periplasmic protein sapA precursor		639.07	103.228	6.19084
1609386		yes	752.454	213.83	3.51893
1609440	Psp operon transcriptional activator		900.196	269.869	3.33568
1611437		yes	673.429	145.995	4.6127
1611649	Phage shock protein B		685.454	132.722	5.16458
1612647	Phage shock protein E precursor		1015.3	381.945	2.65823
1612979	Putative sucrose phosphorylase		1578.78	763.891	2.06676
1617611	Hypothetical ABC transporter permease protein ycjP		824.607	150.419	5.48208
1619616	Hypothetical oxidoreductase ycjS		721.531	184.337	3.91421
1620085	Hypothetical oxidoreductase ycjS		675.147	110.602	6.1043
1620428	Hypothetical oxidoreductase ycjS		695.762	112.077	6.20792
1621151	Hypothetical transport protein ycjT		687.172	98.8044	6.95488
1621237	Hypothetical transport protein ycjT		675.147	156.317	4.31908
1622863	Putative beta-phosphoglucomutase		606.43	69.3105	8.74946
1622902	Putative beta-phosphoglucomutase		649.378	72.2599	8.9867
1623407	Putative beta-phosphoglucomutase		628.763	129.773	4.8451
1624447	Hypothetical ABC transporter ATP-binding protein ycjV		762.761	212.356	3.5919
1624672	Outer membrane protein G precursor		824.607	117.975	6.98965
1629449	Transcriptional Regulatory protein tyrR		637.352	95.855	6.64913
1630363	Transcriptional Regulatory protein tyrR		575.507	82.5828	6.96885
1630550	Transcriptional Regulatory protein tyrR		649.378	81.1081	8.00633
1631299	Thiol peroxidase		590.968	115.026	5.13769
1631617	Hypothetical protein ycjG		616.737	104.703	5.89034
1637163	Periplasmic murein peptide-binding protein precursor		592.686	78.1587	7.58311
1637708	Periplasmic murein peptide-binding protein precursor		675.147	119.45	5.65213
1637760	Periplasmic murein peptide-binding protein precursor		809.145	162.216	4.98807
1638359	Hypothetical protein ynaI		709.505	95.855	7.40186
1639604	Hypothetical protein ynaJ		1013.58	181.387	5.58793
1640630	Protein ydaA		791.966	187.286	4.22865
1642756		yes	925.965	374.572	2.47206
1642954	Hypothetical protein		831.479	147.469	5.63832
1644048	Hypothetical protein		750.736	191.71	3.916
1644494		yes	767.915	151.893	5.05562
1644896	Hypothetical protein ydaL		611.583	91.4309	6.68902
1645578	Hypothetical protein ydaM		735.274	193.185	3.80607
1645878	Hypothetical protein ydaM		654.532	144.52	4.52901
1645940	Hypothetical protein ydaM		785.094	176.963	4.43649
1646820	Hypothetical protein ydaN		669.993	144.52	4.63599
1647102	Hypothetical protein ydaN		637.352	106.178	6.00269
1647615	Hypothetical protein ydaN		680.301	110.602	6.15089
1649351	ATP-independent RNA helicase dbpA		673.429	123.874	5.4364
1649944	Hypothetical protein ydaO		824.607	231.527	3.56161
1650444	Hypothetical protein ydaO		692.326	84.0575	8.23635
1652500	Hypothetical protein		702.634	113.551	6.18781
1652948	Unknown protein 2D_000B3L from 2D-page		797.12	126.824	6.28527
1653392	Unknown protein 2D_000B3L from 2D-page		883.017	203.508	4.33899
1653543	Outer membrane protein N precursor		750.736	156.317	4.80264
1655177	Probable pyruvate-flavodoxin oxidoreductase		687.172	162.216	4.23615
1655639	Probable pyruvate-flavodoxin oxidoreductase		561.763	87.0068	6.45654
1656836	Probable pyruvate-flavodoxin oxidoreductase		589.25	98.8044	5.96381
1658377		yes	597.84	110.602	5.40533
[truncated: 4,734 more rows]
